# Supplementary material for: Intracrine activity involving NAD-dependent circadian steroidogenic activity governs age-associated meibomian gland dysfunction
Source: Nat Aging. 2022 Feb 10;2(2):105–14. doi: 10.1038/s43587-021-00167-8 (PMC10154200; doi:10.1038/s43587-021-00167-8)
Supplement: Supplementary file 3 — Supplementary Data 1 RNA-seq data and GO enrichment. [file 43587_2021_167_MOESM3_ESM.xls]

## Sheet: RNAseq
transcript_id	gene	chr	start	end	strand	length	copies	DESeq2_WT_1	DESeq2_WT_2	DESeq2_KO_1	DESeq2_KO_2	log2FoldChange	DESeq2_mean	pvalue	adj_pvalue	Differentially expressed genes were analyzed using DESeq2.
NM_001011874	Xkr4	chr1	3214482	3671498	-	3629	1	-1.73614	-1.74164	-1.74173	-1.74006	-1.04663	-1.73989	0.834101	1
NM_001195662	Rp1	chr1	4290846	4409241	-	3041	1	0	0	0	0		0	1	1
NM_011441	Sox17	chr1	4490928	4497354	-	4064	1	3.70379	3.89356	3.81284	4.22033	1.98516	3.90763	0.417958	0.891026
NM_001177658	Mrpl15	chr1	4773200	4785726	-	4194	1	10.4579	10.6781	10.7556	11.5086	0.948098	10.85	0.134781	0.886349
NM_008866	Lypla1	chr1	4807823	4846735	+	2492	1	12.34	12.4376	12.5097	13.4215	0.987936	12.6772	0.1167	0.886349
NM_001159750	Tcea1	chr1	4857694	4897909	+	2656	1	9.33941	9.4272	9.43457	9.91651	0.514694	9.52942	0.423999	0.891524
NM_021374	Rgs20	chr1	4909576	5019539	-	1771	1	7.70402	8.11712	7.64882	8.50822	0.43685	7.99455	0.60385	0.927524
NM_133826	Atp6v1h	chr1	5083086	5162549	+	2047	1	11.9492	12.0314	11.9871	12.3348	0.2746	12.0756	0.627342	0.933807
NM_011011	Oprk1	chr1	5588493	5606133	+	4671	1	0	0	0	0		0	1	1
NM_010342	Npbwr1	chr1	5913707	5917398	-	3689	1	0	0	0	0		0	1	1
NM_009826	Rb1cc1	chr1	6214662	6276104	+	7020	1	9.79147	10.1571	10.2368	8.97864	-0.31811	9.79099	0.677516	0.942905
NM_001195732	Alkal1	chr1	6359331	6394731	+	851	1	0	0	0	0		0	1	1
NR_045188	St18	chr1	6730051	6860940	+	5838	1	0	0	0	0		0	1	1
NM_183028	Pcmtd1	chr1	7088920	7173628	+	5224	1	10.2874	10.2173	10.129	10.0171	-0.280403	10.1627	0.63465	0.934561
NM_027671	Sntg1	chr1	8359739	9299877	-	7239	1	0	0	0	0		0	1	1
NM_021511	Rrs1	chr1	9545408	9547455	+	2045	1	9.51756	9.1565	9.34204	9.56631	0.175492	9.3956	0.785972	0.965732
NM_175236	Adhfe1	chr1	9547948	9577970	+	3223	1	5.9007	5.53023	6.09734	5.74829	0.680489	5.81914	0.588618	0.923777
NR_015470	2610203C22Rik	chr1	9560833	9631092	-	1240	1	5.48669	6.06631	5.7098	5.94695	0.0386953	5.80244	0.976161	0.994211
NM_178399	Vxn	chr1	9601267	9627142	+	3179	1	0	0	0	0		0	1	1
NM_001290397	Mybl1	chr1	9667411	9700209	-	4787	1	4.33821	4.21906	4.33436	5.05055	2.78638	4.48555	0.117268	0.886349
NM_173443	Vcpip1	chr1	9718622	9748382	-	9744	1	10.4396	10.5183	10.6776	9.53842	-0.346245	10.2935	0.62857	0.933807
NR_040462	1700034P13Rik	chr1	9747648	9771256	+	1490	1	6.76482	6.92519	6.90434	6.39924	-0.396207	6.7484	0.692997	0.945736
NM_133220	Sgk3	chr1	9798130	9902568	+	5495	1	10.0821	10.2361	10.3052	10.7182	0.57431	10.3354	0.343046	0.886349
NM_177722	Mcmdc2	chr1	9908638	9940954	+	2536	1	-0.208155	-0.229361	-0.240353	-0.240185	-3.04539	-0.229513	0.529118	1
NR_024067	Snhg6	chr1	9942025	9944118	-	403	1	7.57693	8.00946	7.77862	9.00584	1.32803	8.09271	0.125793	0.886349
NR_004410	Snord87	chr1	9942470	9942543	-	73	1	0.231984	0.232083	0.220972	0.25919	0.797819	0.236057	0.866929	1
NM_001285425	Tcf24	chr1	9960163	9967810	-	3860	1	-0.291879	-0.291878	-0.250253	-0.291722	3.4289	-0.281433	0.480403	1
NR_110971	Ppp1r42	chr1	9968622	10009136	-	1143	1	0	0	0	0		0	1	1
NR_102282	Cops5	chr1	10024600	10038159	-	1731	1	11.3562	11.3558	11.3463	11.6181	0.203437	11.4191	0.71981	0.949512
NM_026493	Cspp1	chr1	10038218	10136768	+	4322	1	7.5445	8.16266	7.73079	7.81284	-0.250404	7.8127	0.75905	0.960613
NM_001102430	Arfgef1	chr1	10137507	10232670	-	7002	1	9.61083	9.56636	9.32178	8.62894	-0.907941	9.28198	0.188261	0.886349
NM_001289497	Cpa6	chr1	10324719	10719945	-	1803	1	0	0	0	0		0	1	1
NR_030645	Mir467e	chr1	10708387	10865874	-	51	1	0	0	0	0		0	1	1
NM_029525	Prex2	chr1	10993465	11303682	+	11012	1	4.80329	5.62459	5.17444	5.00866	-0.973281	5.15275	0.574121	0.921051
NM_001160369	A830018L16Rik	chr1	11414105	11975902	+	2773	1	1.78829	1.96595	1.78827	1.78897	-5.22471	1.83287	0.276059	0.886349
NR_105759	Mir6341	chr1	12425986	12426106	+	120	1	0	0	0	0		0	1	1
NR_045297	Gm17644	chr1	12667563	12673090	+	3197	1	0	0	0	0		0	1	1
NM_001198565	Sulf1	chr1	12692430	12860372	+	4601	1	8.85165	7.84281	8.2221	7.17856	-1.12101	8.02378	0.227576	0.886349
NM_172841	Slco5a1	chr1	12866550	12991135	-	8500	1	3.53861	3.5387	4.64631	3.54629	8.27547	3.81748	0.00445374	0.417506
NM_001081209	Prdm14	chr1	13113428	13127163	-	2583	1	0	0	0	0		0	1	1
NM_008678	Ncoa2	chr1	13139105	13374083	-	8242	1	9.38893	9.13869	9.60875	8.14305	-0.249124	9.06986	0.766878	0.963204
NM_028173	Tram1	chr1	13564693	13589910	-	2930	1	13.1121	13.1412	13.291	14.2113	1.05782	13.4389	0.0911401	0.886349
NM_145381	Lactb2	chr1	13625900	13660509	-	1878	1	8.73772	8.68618	8.58938	9.2635	0.456003	8.8192	0.522707	0.909389
NM_001011873	Xkr9	chr1	13668771	13701723	+	1920	1	2.03864	2.03865	2.27545	2.03965	5.93038	2.0981	0.216457	0.886349
NR_004447	Gm5523	chr1	13785685	13786929	-	1244	1	2.9256	2.88574	2.89379	2.94925	0.262965	2.9136	0.92514	0.987821
NM_001310459	Eya1	chr1	14168958	14310199	-	4322	1	4.8596	4.28558	5.06185	4.31822	0.668364	4.63131	0.768137	0.963408
NM_010827	Msc	chr1	14753346	14755966	-	1713	1	-0.291879	-0.291878	-0.250253	-0.291722	3.4289	-0.281433	0.480403	1
NM_001348288	Trpa1	chr1	14872644	14918862	-	4149	1	0	0	0	0		0	1	1
NM_001098528	Kcnb2	chr1	15286925	15723750	+	15489	1	3.82297	3.41963	3.41954	3.58382	-1.56472	3.56149	0.615398	0.931043
NM_009352	Terf1	chr1	15805646	15844052	+	2256	1	9.09336	9.39614	9.50112	9.39792	0.320347	9.34714	0.61612	0.931234
NM_001033288	Sbspon	chr1	15853862	15892722	-	2741	1	6.27476	6.21379	5.7234	6.49557	-0.152299	6.17688	0.900154	0.984469
NM_001305227	4930444P10Rik	chr1	16065979	16093325	-	1836	1	-0.216537	-0.259144	-0.25915	-0.258984	-3.04231	-0.248454	0.529545	1
NM_011291	Rpl7	chr1	16101296	16104433	-	924	1	10.1284	10.1453	10.1243	10.6982	0.48567	10.2741	0.435675	0.893548
NM_133832	Rdh10	chr1	16105882	16132550	+	2287	1	7.67579	7.3209	7.09384	8.79406	1.34813	7.72114	0.169814	0.886349
NM_001347044	Stau2	chr1	16344291	16519115	-	3210	1	9.45604	9.72344	9.41777	8.97465	-0.616276	9.39297	0.348142	0.886349
NM_025773	Ube2w	chr1	16568674	16619291	-	3083	1	10.4613	10.2336	10.3912	11.5218	1.1299	10.652	0.103267	0.886349
NM_001310470	Eloc	chr1	16641725	16657119	-	2138	1	10.7449	10.8081	10.8265	11.7625	0.929799	11.0355	0.153975	0.886349
NR_037998	D030040B21Rik	chr1	16657552	16662278	+	2784	1	-1.74162	-1.74159	-1.73629	-1.74005	1.72404	-1.73989	0.729001	1
NM_027415	Tmem70	chr1	16665191	16678275	+	1724	1	10.7215	10.5227	10.7029	11.4979	0.829232	10.8612	0.194622	0.886349
NM_016923	Ly96	chr1	16688456	16709605	+	596	1	9.21458	9.30966	9.45157	10.7754	1.6284	9.6878	0.0288468	0.886349
NM_020604	Jph1	chr1	16994940	17097889	-	4800	1	4.81942	5.8964	4.70753	4.4768	-3.82407	4.97504	0.0270809	0.886349
NM_010267	Gdap1	chr1	17145373	17164270	+	3929	1	0	0	0	0		0	1	1
NM_053191	Pi15	chr1	17601901	17630939	+	6915	1	6.24207	6.51194	5.62127	6.19197	-1.26119	6.14181	0.294541	0.886349
NR_130314	Gm16070	chr1	17676027	17727646	-	2257	1	3.25589	3.30628	3.26386	3.33326	0.230295	3.28982	0.926673	0.98798
NM_031402	Crispld1	chr1	17727417	17766207	+	3989	1	8.49214	7.56596	6.92475	7.06047	-2.23133	7.51083	0.00900863	0.612799
NM_001347048	Crisp4	chr1	18115191	18145902	-	1242	1	0	0	0	0		0	1	1
NR_002879	Defb44-ps	chr1	18210053	18223564	-	220	1	0	0	0	0		0	1	1
NM_001039123	Defb18	chr1	18236402	18237476	-	358	1	0	0	0	0		0	1	1
NM_183124	Defb41	chr1	18250978	18265138	-	465	1	0	0	0	0		0	1	1
NR_151619	Gm15825	chr1	19063300	19104840	-	914	1	0	0	0	0		0	1	1
NM_153154	Tfap2d	chr1	19103022	19168587	+	3992	1	0	0	0	0		0	1	1
NM_009334	Tfap2b	chr1	19208914	19238845	+	6123	1	10.069	10.0297	9.91801	8.73308	-0.885609	9.68743	0.24008	0.886349
NM_153179	Pkhd1	chr1	20057779	20618057	-	12859	1	0	0	0	0		0	1	1
NR_045734	4930486I03Rik	chr1	20356454	20392300	+	783	1	0	0	0	0		0	1	1
NR_131249	Lincmd1	chr1	20669882	20682958	+	518	1	0	0	0	0		0	1	1
NR_029593	Mir206	chr1	20679010	20679082	+	72	1	0	0	0	0		0	1	1
NR_029902	Mir133b	chr1	20682769	20682887	+	118	1	0	0	0	0		0	1	1
NM_010552	Il17a	chr1	20730905	20734496	+	1166	1	0	0	0	0		0	1	1
NM_145856	Il17f	chr1	20777146	20784270	-	1173	1	0	0	0	0		0	1	1
NM_008563	Mcm3	chr1	20802968	20820312	-	3012	1	10.664	10.5822	10.7763	9.93383	-0.287919	10.4891	0.662442	0.940496
NR_040492	6720483E21Rik	chr1	20888650	20890473	-	1116	1	0	0	0	0		0	1	1
NM_028829	Paqr8	chr1	20890548	20939650	+	5383	1	9.26897	9.34274	9.30247	8.95101	-0.27275	9.2163	0.675075	0.942343
NM_027974	Efhc1	chr1	20951626	20990841	+	2195	1	3.86073	3.98706	3.622	3.58883	-4.41676	3.76466	0.0727494	0.886349
NM_177409	Tram2	chr1	21001397	21079225	-	1377	1	5.00461	5.22049	4.74838	5.06323	-0.955287	5.00918	0.54391	0.915586
NM_001290679	Tmem14a	chr1	21218575	21230167	+	1344	1	6.8266	7.44736	7.00199	8.20082	1.14695	7.36919	0.246044	0.886349
NM_001288617	Gsta3	chr1	21240585	21265575	+	1505	1	11.6483	11.6737	11.5873	12.0068	0.234293	11.729	0.683996	0.944337
NR_002858	Gm4956	chr1	21285246	21298312	-	1142	1	0	0	0	0		0	1	1
NM_183322	Khdc1a	chr1	21349677	21352199	+	1945	1	0	0	0	0		0	1	1
NM_001033904	Khdc1c	chr1	21368331	21369743	+	839	1	0	0	0	0		0	1	1
NM_001113187	Khdc1b	chr1	21383556	21386384	+	2242	1	0	0	0	0		0	1	1
NM_001310477	Kcnq5	chr1	21398399	21962650	-	7593	1	3.27265	3.05733	3.17003	3.16967	-0.0367134	3.16742	0.990332	0.997661
NM_001012624	Rims1	chr1	22285973	22806003	-	6424	1	2.45957	2.2956	2.31576	2.27442	-2.38765	2.33634	0.525909	0.910884
NR_151543	Gm7759	chr1	22898387	22905081	+	1444	1	0	0	0	0		0	1	1
NM_025746	4933415F23Rik	chr1	23100474	23102253	-	1777	1	0	0	0	0		0	1	1
NR_029533	Mir30a	chr1	23272269	23272339	+	70	1	-1.09602	-1.09602	-1.078	-1.09365	2.45167	-1.09092	0.618947	1
NR_029717	Mir30c-2	chr1	23291701	23291784	+	83	1	0	0	0	0		0	1	1
NM_001081079	Ogfrl1	chr1	23366424	23383175	-	4835	1	7.57014	7.59137	7.34416	7.43681	-0.399482	7.48562	0.624074	0.932441
NR_151529	Gm28822	chr1	23574587	23596650	+	760	1	0	0	0	0		0	1	1
NM_172124	B3gat2	chr1	23761926	23847858	+	4349	1	8.28143	8.51902	8.46159	7.99925	-0.270813	8.31532	0.715666	0.947901
NM_001357395	Smap1	chr1	23845625	23922381	-	2421	1	9.30894	9.47867	9.4749	9.22683	-0.0639203	9.37233	0.919959	0.986894
NM_026503	Sdhaf4	chr1	23995939	24005640	-	662	1	9.09641	9.20958	9.15906	10.3184	1.17073	9.44585	0.112571	0.886349
NM_026604	Fam135a	chr1	24010758	24100341	-	6444	1	9.25375	9.96238	9.33443	8.51759	-1.06705	9.26704	0.154549	0.886349
NM_001290691	Col9a1	chr1	24195203	24252738	+	3063	1	0	0	0	0		0	1	1
NM_007733	Col19a1	chr1	24257683	24587437	-	10489	1	5.26093	5.02152	4.68175	4.49199	-3.16635	4.86405	0.0820459	0.886349
NM_026719	Lmbrd1	chr1	24678544	24766301	+	5374	1	10.6353	10.9781	10.8454	10.9376	0.110394	10.8491	0.850326	0.975644
NM_175642	Adgrb3	chr1	25067476	25829707	-	5489	1	5.68135	4.98241	4.76928	5.73187	-0.0666794	5.29123	0.972332	0.993227
NM_001204913	Gm20172	chr1	25276404	25277954	-	1548	1	0	0	0	0		0	1	1
NM_001033764	4931408C20Rik	chr1	26681801	26687460	-	4327	1	0	0	0	0		0	1	1
NR_151583	Gm5524	chr1	27884046	27902187	+	1791	1	0	0	0	0		0	1	1
NM_001013750	Gm597	chr1	28776122	28780252	-	2878	1	0	0	0	0		0	1	1
NR_105760	Mir6342	chr1	29421488	29421612	+	124	1	0	0	0	0		0	1	1
NR_157037	Gm31465	chr1	30121013	30138836	-	2359	1	0	0	0	0		0	1	1
NM_001081080	Phf3	chr1	30802342	30863256	-	7544	1	8.18804	8.21884	8.1649	7.72157	-0.44043	8.07334	0.563326	0.920102
NM_011200	Ptp4a1	chr1	30940303	30949755	-	4121	1	9.07653	9.06675	8.99588	9.69731	0.546924	9.20912	0.426946	0.892772
NR_002688	Gm13363	chr1	30941592	30949710	-	2777	1	7.29569	7.29716	7.482	8.13332	1.13471	7.55204	0.177019	0.886349
NR_136907	Gm29669	chr1	31019188	31096454	-	877	1	-1.73614	-1.74164	-1.74173	-1.74006	-1.04663	-1.73989	0.834101	1
NR_033445	4931428L18Rik	chr1	31141078	31222656	-	1091	1	1.86878	1.86879	1.86876	2.06	5.72519	1.91658	0.232973	0.886349
NM_153601	Lgsn	chr1	31176435	31204725	+	1896	1	0	0	0	0		0	1	1
NM_029062	Pih1d3	chr1	31222839	31224287	+	1446	1	0	0	0	0		0	1	1
NR_015347	Gm4850	chr1	31264847	31268061	+	912	1	0	0	0	0		0	1	1
NM_133235	Khdrbs2	chr1	32172722	32658569	+	2263	1	1.28024	1.28025	1.28023	1.40705	5.0698	1.31194	0.291759	0.886349
NM_001199956	Gm9839	chr1	32519563	32520999	-	1435	1	0	0	0	0		0	1	1
NM_001164286	Gm5415	chr1	32543546	32547293	-	3745	1	0	0	0	0		0	1	1
NM_008922	Prim2	chr1	33453808	33669794	-	1960	1	8.76274	8.83206	8.62782	8.7617	-0.175828	8.74608	0.793024	0.966104
NR_033199	1700001G17Rik	chr1	33669824	33670712	+	888	1	2.4313	2.16574	2.16569	2.16689	-5.68582	2.2324	0.23556	0.886349
NR_157041	Gm32229	chr1	33714181	33719846	-	411	1	0	0	0	0		0	1	1
NM_008999	Rab23	chr1	33719896	33742564	+	4311	1	7.78359	8.08138	8.18548	7.52099	-0.0657387	7.89286	0.936418	0.989582
NM_145392	Bag2	chr1	33745484	33757750	-	1810	1	10.4246	10.3001	10.3606	10.8786	0.441992	10.491	0.469983	0.895189
NM_001359275	Zfp451	chr1	33761545	33814595	-	4064	1	8.21053	8.31942	8.26724	7.14734	-0.742081	7.98613	0.406744	0.890298
NM_001161816	Gm15455	chr1	33835899	33838914	-	3013	1	-1.06309	-1.07252	-1.06331	-1.0701	0.283302	-1.06726	0.954597	1
NM_177235	Bend6	chr1	33852052	33907621	-	2283	1	3.58834	3.83895	3.79741	3.74714	0.465002	3.74296	0.843849	0.974032
NR_105861	Mir6896	chr1	34117359	34117431	+	72	1	-1.74162	-1.74159	-1.73629	-1.74005	1.72404	-1.73989	0.729001	1
NM_010081	Dst	chr1	34160260	34183903	+	8831	1	10.464	10.3193	9.96064	9.49317	-1.00629	10.0593	0.106053	0.886349
NR_039562	Mir5103	chr1	34433121	34433199	-	78	1	-1.73614	-1.74164	-1.74173	-1.74006	-1.04663	-1.73989	0.834101	1
NM_027159	Ccdc115	chr1	34436670	34439672	-	1698	1	9.68538	9.87815	9.681	10.7327	0.847527	9.9943	0.227811	0.886349
NM_178601	Imp4	chr1	34439829	34445747	+	2238	1	10.5343	10.8287	10.7099	11.2505	0.49171	10.8309	0.423105	0.891431
NM_011206	Ptpn18	chr1	34459746	34473779	+	1556	1	8.3997	8.07588	8.45351	8.72479	0.621162	8.41347	0.387819	0.886349
NM_001360855	Prss39	chr1	34498412	34503062	+	1322	1	0	0	0	0		0	1	1
NM_007685	Cfc1	chr1	34535648	34544311	+	1030	1	0.76147	0.803561	0.739761	0.740095	-4.05159	0.761222	0.399781	1
NM_009356	Prss40	chr1	34552331	34560943	-	1294	1	0	0	0	0		0	1	1
NM_213727	Amer3	chr1	34579693	34590944	+	4352	1	0	0	0	0		0	1	1
NR_033627	AA619741	chr1	34633535	34636210	-	2675	1	0	0	0	0		0	1	1
NM_001368773	Arhgef4	chr1	34678182	34812738	+	6503	1	10.544	10.797	10.5188	8.72027	-1.07739	10.145	0.207849	0.886349
NM_001160235	Fam168b	chr1	34813218	34843050	-	5049	1	10.2307	10.2211	10.4051	10.0344	0.0159354	10.2228	0.978954	0.994463
NM_145516	Plekhb2	chr1	34849959	34879585	+	3307	1	12.7861	12.6899	12.82	13.4744	0.676048	12.9426	0.254186	0.886349
NM_015818	Hs6st1	chr1	36068400	36106446	+	3715	1	9.20063	9.25155	9.19577	8.2905	-0.640988	8.98461	0.389988	0.886349
NM_198899	Uggt1	chr1	36140028	36244302	-	8986	1	11.1455	11.2228	11.1793	10.5987	-0.39017	11.0366	0.520886	0.908602
NR_105862	Mir6897	chr1	36144252	36144313	-	61	1	0	0	0	0		0	1	1
NM_153408	Neurl3	chr1	36264602	36273425	-	2577	1	3.18968	3.18985	3.78404	3.17795	4.91882	3.33538	0.0869874	0.886349
NM_001290726	Arid5a	chr1	36307733	36324029	+	5784	1	7.95556	8.42596	7.90033	7.50895	-0.934419	7.9477	0.238426	0.886349
NM_001310513	Kansl3	chr1	36335730	36369181	-	4717	1	9.7571	9.4749	9.63525	7.73751	-0.868213	9.15119	0.350707	0.886349
NR_105863	Mir6898	chr1	36348682	36348758	-	76	1	0	0	0	0		0	1	1
NM_001277076	Fer1l5	chr1	36372190	36422110	+	6364	1	4.98887	4.82989	4.87425	4.45671	-1.15098	4.78743	0.563136	0.920093
NM_001310517	Lman2l	chr1	36423186	36445271	-	2279	1	9.3988	9.295	9.56592	9.88525	0.630162	9.53624	0.315447	0.886349
NM_033570	Cnnm4	chr1	36471597	36508776	+	4573	1	7.7635	7.82672	7.93982	7.67503	0.0420241	7.80127	0.956994	0.992345
NM_001039551	Cnnm3	chr1	36511867	36528236	+	5280	1	7.49669	7.11445	7.24813	7.17621	-0.243978	7.25887	0.780257	0.965215
NM_001310521	Ankrd23	chr1	36530193	36536556	-	2296	1	6.23175	6.93045	6.48616	6.26655	-0.679004	6.47873	0.531946	0.913257
NR_132321	Ankrd39	chr1	36538171	36547252	-	2011	1	8.31619	7.96808	7.94422	8.74849	0.479844	8.24425	0.547981	0.916345
NM_001126047	Sema4c	chr1	36548639	36558381	-	3791	1	9.323	9.339	9.48897	9.00007	-0.0949137	9.28776	0.885663	0.981244
NM_001126046	Fam178b	chr1	36562696	36683183	-	2265	1	5.28135	5.59615	5.41075	6.27033	1.57293	5.63965	0.242545	0.886349
NM_009942	Cox5b	chr1	36691487	36693388	+	563	1	9.47688	9.50384	9.5112	10.1411	0.610666	9.65826	0.350227	0.886349
NM_146107	Actr1b	chr1	36699202	36709925	-	2064	1	11.7928	11.719	11.849	11.9682	0.231301	11.8323	0.676518	0.942755
NR_040290	4933424G06Rik	chr1	36714538	36757960	+	1118	1	0.126438	0.126441	0.126432	0.183188	3.8355	0.140625	0.428196	1
NM_001289766	Zap70	chr1	36764515	36782820	+	2240	1	3.34466	3.67897	3.25926	3.23649	-4.67913	3.37985	0.0922377	0.886349
NM_018872	Tmem131	chr1	36792189	36939527	-	6505	1	8.69886	8.62403	8.79667	7.51615	-0.539719	8.40892	0.534532	0.91353
NM_001370829	Vwa3b	chr1	37029313	37141335	+	2606	1	0	0	0	0		0	1	1
NM_009918	Cnga3	chr1	37219205	37263384	+	3546	1	0	0	0	0		0	1	1
NM_001290797	Inpp4a	chr1	37299838	37410740	+	5834	1	6.93471	7.37686	7.26588	6.85803	-0.216289	7.10887	0.816571	0.970916
NM_198006	Coa5	chr1	37417085	37430103	-	3857	1	11.6977	12.0697	12.0655	13.2555	1.3513	12.2721	0.0484645	0.886349
NM_026123	Unc50	chr1	37430139	37438986	+	1299	1	11.0806	10.992	11.1914	12.0747	1.02674	11.3347	0.108037	0.886349
NM_173870	Mgat4a	chr1	37439340	37541016	-	7233	1	11.548	11.6342	11.942	10.7946	-0.115924	11.4797	0.866082	0.977236
NR_024017	4930594C11Rik	chr1	37485851	37488605	-	2754	1	4.6017	4.66112	4.67528	4.52182	-0.178519	4.61498	0.916553	0.986144
NM_028096	2010300C02Rik	chr1	37611676	37719811	-	4349	1	7.93929	7.14965	8.31504	7.50252	0.695938	7.72662	0.445888	0.893845
NM_001290721	Tsga10	chr1	37760824	37855373	-	2702	1	3.66959	3.80628	3.87486	3.71822	0.581783	3.76724	0.792304	0.966104
NM_001037918	Lipt1	chr1	37872206	37876298	+	1551	1	6.12821	5.95427	6.49753	7.00939	1.98715	6.39735	0.0547561	0.886349
NM_026913	Mitd1	chr1	37878888	37890411	-	1222	1	9.52286	9.49969	9.82277	10.041	0.690785	9.72159	0.257903	0.886349
NM_027098	Mrpl30	chr1	37890477	37898338	+	764	1	10.3583	10.5379	10.5801	11.4245	0.961435	10.7252	0.137747	0.886349
NM_001033427	Lyg2	chr1	37905923	37916493	-	2556	1	0	0	0	0		0	1	1
NM_027111	Lyg1	chr1	37946738	37957759	-	790	1	0	0	0	0		0	1	1
NM_172054	Txndc9	chr1	37983867	37997208	-	4589	1	10.6198	10.6453	10.8354	11.32	0.72118	10.8551	0.226178	0.886349
NM_198303	Eif5b	chr1	37998010	38055579	+	7771	1	9.85379	9.56163	9.49824	9.42601	-0.411797	9.58492	0.509046	0.904709
NM_001359287	Rev1	chr1	38052786	38129666	-	4827	1	7.51286	7.61771	6.75909	7.08187	-1.37966	7.24288	0.109915	0.886349
NR_151587	Gm5099	chr1	38132083	38159892	+	1842	1	0	0	0	0		0	1	1
NM_001290814	Aff3	chr1	38175991	38627244	-	7227	1	7.35154	7.39121	7.77743	5.98667	-0.23229	7.12671	0.852918	0.976344
NM_001029878	Lonrf2	chr1	38793669	38836687	-	6870	1	2.83538	2.84945	2.84892	3.27681	5.43717	2.95264	0.0983648	0.886349
NM_001368780	Chst10	chr1	38863873	38898160	-	3217	1	8.1265	8.37803	7.94307	7.3027	-1.10059	7.93758	0.175771	0.886349
NM_001311788	Nms	chr1	38939149	38950276	+	966	1	0	0	0	0		0	1	1
NM_026850	Pdcl3	chr1	38987814	38997236	+	1698	1	11.1739	11.2061	11.1967	11.9141	0.638007	11.3727	0.300211	0.886349
NR_105767	Mir6349	chr1	39186896	39186992	-	96	1	0	0	0	0		0	1	1
NM_008719	Npas2	chr1	39194272	39363240	+	4157	1	7.41536	7.2765	7.12899	6.89807	-0.730889	7.17973	0.40374	0.89002
NM_001252218	Rpl31	chr1	39367851	39371910	+	1247	1	8.05692	8.26303	8.16673	8.79038	0.647333	8.31926	0.391148	0.886349
NM_018775	Tbc1d8	chr1	39371496	39478747	-	4417	1	10.0048	9.91042	9.93901	9.59114	-0.284687	9.86136	0.644508	0.936604
NM_028043	Cnot11	chr1	39535701	39546877	+	3258	1	9.77451	9.65549	9.82017	9.81697	0.163303	9.76679	0.787392	0.965732
NR_028555	Snord89	chr1	39548747	39548840	-	93	1	-1.05867	-1.03966	-1.05867	-1.05628	-2.05437	-1.05332	0.674516	1
NM_001033135	Rnf149	chr1	39551296	39577347	-	2425	1	9.73505	9.82335	9.8835	10.9239	1.15391	10.0915	0.0950809	0.886349
NM_170597	Creg2	chr1	39618406	39651182	-	5793	1	2.01639	1.9753	2.03417	1.9432	-0.174776	1.99226	0.966591	0.993114
NM_001145660	Rfx8	chr1	39665301	39720989	-	1983	1	2.56154	2.93371	2.56149	2.56327	-6.1841	2.65501	0.14263	0.886349
NM_001177348	Gm3646	chr1	39804141	39805332	-	355	1	0	0	0	0		0	1	1
NR_040465	1700066B17Rik	chr1	39842428	39847330	-	526	1	0	0	0	0		0	1	1
NM_001252201	Map4k4	chr1	39900913	40026310	+	5548	1	8.13038	7.92713	7.83672	7.97868	-0.239197	7.96823	0.751413	0.958565
NR_037980	Gm16894	chr1	40076212	40085851	-	854	1	0.0647495	0.11814	0.0647434	0.0649514	-3.37659	0.078146	0.484304	1
NM_001360800	Il1r2	chr1	40086093	40125230	+	1635	1	8.2165	8.46372	7.73072	7.43365	-1.42699	7.96115	0.0596059	0.886349
NM_001123382	Il1r1	chr1	40266586	40316177	+	4795	1	10.3025	10.6411	10.4041	10.5383	-0.0185335	10.4715	0.975175	0.993936
NM_133193	Il1rl2	chr1	40324589	40367553	+	4057	1	11.3635	11.6201	11.7062	11.2378	-0.00322377	11.4819	0.995659	0.99819
NM_010743	Il1rl1	chr1	40439629	40448411	+	3061	1	0	0	0	0		0	1	1
NM_001161842	Il18r1	chr1	40465552	40491578	+	1907	1	7.10804	7.42691	7.15407	7.18179	-0.249821	7.2177	0.7752	0.964728
NM_010553	Il18rap	chr1	40515362	40551705	+	4874	1	3.31154	3.3116	4.10715	3.31621	7.74535	3.51163	0.0157783	0.757315
NM_177084	Slc9a4	chr1	40580227	40630731	+	3808	1	3.33872	3.79262	3.51215	3.34159	-1.64721	3.49627	0.595716	0.926449
NM_001033289	Slc9a2	chr1	40681712	40768885	+	3479	1	3.58245	4.64152	3.56257	3.57023	-7.86213	3.83919	0.00408377	0.395777
NM_172499	Mfsd9	chr1	40772040	40790657	-	3144	1	9.05651	8.99012	9.02358	9.29517	0.241441	9.09134	0.710843	0.94773
NM_001081198	Tmem182	chr1	40805601	40855267	+	1089	1	0	0	0	0		0	1	1
NR_040475	4930448I06Rik	chr1	41167560	41181252	-	570	1	0	0	0	0		0	1	1
NR_027826	Pantr1	chr1	42648200	42694825	-	542	1	0	0	0	0		0	1	1
NM_008900	Pou3f3	chr1	42695768	42700209	+	4439	1	1.25268	1.16099	1.14992	1.15037	-4.50265	1.17849	0.348674	0.886349
NR_027891	2900092D14Rik	chr1	42700336	42703176	+	2840	1	-1.73614	-1.74164	-1.74173	-1.74006	-1.04663	-1.73989	0.834101	1
NR_110495	Pantr2	chr1	42707063	42713454	-	457	1	0	0	0	0		0	1	1
NR_130904	Dalir	chr1	42750712	42752886	+	2174	1	0	0	0	0		0	1	1
NM_023514	Mrps9	chr1	42851233	42905683	+	1406	1	9.37064	9.38204	8.95585	10.0169	0.382478	9.43135	0.601761	0.927524
NM_053107	Gpr45	chr1	42952872	43035449	+	3856	1	-0.584292	-0.615173	-0.615178	-0.614008	-2.62738	-0.607163	0.588544	1
NM_001013025	Tgfbrap1	chr1	43047200	43098628	-	5598	1	8.84709	9.13725	9.12712	7.82171	-0.55108	8.73329	0.514189	0.906654
NM_133818	AI597479	chr1	43098710	43115946	+	3451	1	9.7779	9.76863	9.47857	10.3659	0.376556	9.84776	0.582177	0.92314
NM_010212	Fhl2	chr1	43123071	43163961	-	1558	1	8.41909	8.61621	8.46727	8.38057	-0.174884	8.47078	0.80211	0.968308
NM_010879	Nck2	chr1	43445751	43570518	+	2768	1	9.76277	9.87597	10.2316	10.0071	0.485434	9.96935	0.42071	0.89114
NM_024283	Ecrg4	chr1	43730602	43742564	+	882	1	4.70939	4.95857	4.37852	4.27189	-3.73922	4.57959	0.0524939	0.886349
NR_160749	Uxs1	chr1	43746961	43827839	-	4555	1	8.63115	8.50104	8.61158	8.69112	0.147839	8.60872	0.828362	0.97194
NM_009418	Tpp2	chr1	43933994	44003000	+	4659	1	10.3451	10.5958	10.6505	8.75519	-0.599325	10.0866	0.489322	0.901235
NM_001013799	Mettl21c	chr1	44009408	44020006	-	1079	1	2.17791	1.95582	1.95578	1.95675	-5.4343	2.01157	0.257091	0.886349
NM_029368	Tex30	chr1	44086613	44102441	-	1312	1	8.74132	9.11961	8.86758	10.0768	1.10944	9.20133	0.150409	0.886349
NM_023645	Poglut2	chr1	44106546	44118773	-	2312	1	8.54247	8.53307	8.76055	9.17722	0.777787	8.75333	0.25572	0.886349
NM_144558	Bivm	chr1	44119968	44144771	+	3559	1	8.52114	8.76217	8.57195	8.90022	0.175863	8.68887	0.799927	0.967743
NM_011729	Ercc5	chr1	44147744	44181260	+	3993	1	9.3446	8.94539	9.27057	7.84784	-0.61323	8.8521	0.476401	0.896797
NM_207281	Mettl21e	chr1	44204070	44218931	-	3174	1	0	0	0	0		0	1	1
NM_028450	Gulp1	chr1	44551671	44796836	+	2963	1	7.68658	7.28426	6.83104	7.23075	-0.981913	7.25816	0.271147	0.886349
NR_040602	4930521E06Rik	chr1	44739675	44744949	-	903	1	0	0	0	0		0	1	1
NM_009930	Col3a1	chr1	45311538	45349706	+	5511	1	13.8643	13.8468	13.5344	12.3766	-1.10328	13.4055	0.105097	0.886349
NM_007737	Col5a2	chr1	45374331	45503282	-	6559	1	9.8115	9.61657	9.41694	7.84659	-1.2893	9.1729	0.137879	0.886349
NM_028599	Wdr75	chr1	45795166	45823638	+	2949	1	10.0004	9.70624	9.95745	9.31866	-0.281834	9.74569	0.671446	0.941974
NM_016917	Slc40a1	chr1	45908070	45925594	-	3370	1	10.1396	9.43272	9.98458	10.2445	0.437131	9.95033	0.510069	0.905106
NR_037691	Stk-ps2	chr1	46020415	46030437	-	3479	1	0	0	0	0		0	1	1
NM_001368717	Dnah7b	chr1	46066853	46373546	+	12252	1	4.42842	4.10162	4.0234	4.0755	-1.79558	4.15724	0.354911	0.886349
NM_001310335	Dnah7c	chr1	46425518	46807477	+	12215	1	3.2347	3.18482	3.26953	3.24894	0.671301	3.2345	0.791651	0.966104
NM_001356417	Slc39a10	chr1	46807544	46925776	-	5085	1	12.1743	12.3194	11.9496	11.038	-0.985419	11.8704	0.129007	0.886349
NR_105768	Mir6350	chr1	47467021	47467125	-	104	1	0	0	0	0		0	1	1
NR_151585	C230029F24Rik	chr1	49244616	49340431	+	537	1	0	0	0	0		0	1	1
NM_019790	Tmeff2	chr1	50927523	51187270	+	3327	1	5.16891	5.91064	4.63828	4.90636	-3.62564	5.15605	0.0366606	0.886349
NR_045151	9330175M20Rik	chr1	51218386	51333779	-	2547	1	0	0	0	0		0	1	1
NM_138741	Cavin2	chr1	51289126	51302960	+	3051	1	8.63774	8.7021	8.07158	7.44277	-1.55869	8.21355	0.0427345	0.886349
NM_028696	Nabp1	chr1	51469488	51478399	-	2830	1	9.86064	9.79039	9.97247	10.9559	1.15623	10.1448	0.0892641	0.886349
NR_151621	Gm17767	chr1	51509505	51596718	-	1466	1	1.4968	1.55061	1.58813	1.49736	0.813665	1.53322	0.860864	0.977143
NM_010863	Myo1b	chr1	51749758	51915978	-	4934	1	10.2869	10.0272	10.4899	8.83935	-0.315548	9.91087	0.702183	0.946922
NM_001308266	Stat4	chr1	51987148	52107189	+	2635	1	2.93217	3.43142	2.94608	2.93471	-5.3005	3.0611	0.12616	0.886349
NM_001205314	Stat1	chr1	52119438	52161865	+	5126	1	10.9501	10.9306	12.0754	10.5002	0.90951	11.1141	0.228331	0.886349
NM_001113383	Gls	chr1	52185281	52233232	-	4402	1	9.24041	9.56007	9.28462	10.185	0.662763	9.56752	0.348116	0.886349
NM_008667	Nab1	chr1	52455849	52500448	-	5078	1	10.3418	10.1923	10.5556	10.5868	0.46853	10.4191	0.421032	0.891418
NR_151614	Gm28178	chr1	52570014	52580292	-	2938	1	-0.452362	-0.45236	-0.452366	-0.413684	3.24044	-0.442693	0.505752	1
NM_001142647	Nemp2	chr1	52630705	52651919	+	3383	1	8.1758	8.48002	8.60893	9.06247	0.909714	8.5818	0.202645	0.886349
NM_001357464	Mfsd6	chr1	52656286	52727358	-	4843	1	11.0385	10.9018	11.2439	9.68801	-0.367221	10.718	0.636962	0.935351
NM_008384	Inpp1	chr1	52789420	52817688	-	1766	1	8.4665	8.5209	9.0409	8.94786	0.867265	8.74404	0.191953	0.886349
NM_146108	Hibch	chr1	52845038	52920986	+	1822	1	9.05657	9.34718	9.30396	10.0763	0.880863	9.44601	0.202028	0.886349
NM_144953	1700019D03Rik	chr1	52922324	52952840	-	3633	1	6.12502	6.42427	5.95787	6.54163	0.0250332	6.2622	0.98259	0.995683
NM_010834	Mstn	chr1	53061640	53068079	+	2700	1	0	0	0	0		0	1	1
NM_027070	1700019A02Rik	chr1	53158577	53187617	-	616	1	0	0	0	0		0	1	1
NM_153556	Pms1	chr1	53189189	53297028	-	3047	1	5.90333	6.01058	5.83906	5.22424	-1.23567	5.7443	0.381652	0.886349
NM_145517	Ormdl1	chr1	53297095	53310245	+	1840	1	9.24195	9.18056	9.20621	10.5655	1.37951	9.54855	0.0697941	0.886349
NM_001285839	Osgepl1	chr1	53313624	53326342	+	1857	1	7.96304	7.74277	8.00743	8.70242	1.01745	8.10392	0.193522	0.886349
NM_133728	Asnsd1	chr1	53344617	53352752	-	2434	1	10.3673	10.2498	10.3393	10.5457	0.214173	10.3755	0.715837	0.947919
NM_001353501	Asdurf	chr1	53348329	53352752	-	577	1	7.90758	7.69759	7.85911	8.42065	0.699983	7.97123	0.373433	0.886349
NM_001252070	Dnah7a	chr1	53397002	53706784	-	12204	1	0	0	0	0		0	1	1
NM_133810	Stk17b	chr1	53755512	53785215	-	3268	1	10.2803	10.4276	10.4719	10.824	0.472481	10.5009	0.427344	0.892772
NM_001001883	Hecw2	chr1	53806874	54195034	-	11148	1	6.19756	6.51542	5.90716	5.28607	-2.1576	5.97656	0.124884	0.886349
NR_106149	Mir7681	chr1	53849424	53849495	+	71	1	0	0	0	0		0	1	1
NM_030025	Ccdc150	chr1	54250683	54368727	+	3777	1	0	0	0	0		0	1	1
NM_001033194	Gtf3c3	chr1	54395877	54439026	-	4744	1	9.86491	9.82197	10.041	9.46235	-0.0831557	9.79757	0.897367	0.984103
NM_001163314	Pgap1	chr1	54473000	54557684	-	10550	1	9.46769	9.0438	9.11346	8.86434	-0.466999	9.12232	0.485238	0.90068
NM_001081433	Ankrd44	chr1	54645340	54926387	-	6110	1	7.02858	6.91522	6.98729	5.88568	-0.871445	6.70419	0.465268	0.894919
NM_031179	Sf3b1	chr1	54985170	55027478	-	6164	1	12.6745	12.443	12.6038	11.6289	-0.506427	12.3376	0.439249	0.893548
NM_001039710	Coq10b	chr1	55052770	55072702	+	1726	1	9.48598	9.3812	9.5204	10.7682	1.37522	9.78893	0.0606197	0.886349
NM_001356512	Hspd1	chr1	55077833	55088243	-	2420	1	11.0594	11.0212	11.1502	10.5476	-0.22769	10.9446	0.709711	0.94773
NM_008303	Hspe1	chr1	55088148	55091317	+	762	1	9.41351	9.44837	9.41404	10.1852	0.698806	9.61527	0.300216	0.886349
NM_025283	Mob4	chr1	55131245	55154899	+	2816	1	11.6812	11.6264	11.7196	12.4936	0.776538	11.8802	0.207969	0.886349
NM_028713	Rftn2	chr1	55170160	55226782	-	3665	1	7.97262	6.96538	7.1212	6.49765	-1.51291	7.13921	0.130659	0.886349
NM_175439	Mars2	chr1	55237177	55240058	+	2879	1	8.57419	8.3705	8.29957	9.25859	0.699966	8.62571	0.365011	0.886349
NM_001368768	Boll	chr1	55299735	55362728	-	1417	1	0	0	0	0		0	1	1
NM_001114663	Plcl1	chr1	55405946	55754285	+	6547	1	4.98595	4.63527	5.26035	4.89739	1.29052	4.94474	0.434786	0.893548
NR_045837	9130227L01Rik	chr1	55931241	55972098	+	1900	1	0	0	0	0		0	1	1
NR_126076	1700003I22Rik	chr1	56018978	56020203	+	422	1	0	0	0	0		0	1	1
NM_027661	Hsfy2	chr1	56636051	56637451	-	1398	1	0	0	0	0		0	1	1
NM_001358581	Satb2	chr1	56793981	56978650	-	5362	1	4.67909	3.67956	3.6419	3.6813	-6.24639	3.92046	0.0132867	0.708194
NR_024325	9130024F11Rik	chr1	56971469	56975196	+	3727	1	3.04558	3.03201	3.09609	3.47905	5.61888	3.16318	0.0656705	0.886349
NR_037990	BC055402	chr1	57200645	57214996	-	3297	1	0	0	0	0		0	1	1
NR_037999	4930558J18Rik	chr1	57359222	57377544	-	2048	1	4.48882	4.9261	4.56344	4.94032	0.185767	4.72967	0.916292	0.986144
NM_028546	1700066M21Rik	chr1	57377620	57385422	+	3003	1	8.72571	8.35807	8.62855	9.40342	0.893656	8.77894	0.227183	0.886349
NM_001037742	Tyw5	chr1	57388244	57406674	-	1403	1	8.04267	7.74089	8.0712	8.80621	1.08866	8.16524	0.165417	0.886349
NM_001081181	Maip1	chr1	57406266	57417952	+	3594	1	9.48705	9.80083	9.81315	10.5191	0.893767	9.90502	0.17685	0.886349
NM_144882	Spats2l	chr1	57774861	57948397	+	3916	1	8.97317	8.58865	8.97021	8.12536	-0.28225	8.66435	0.714643	0.94773
NR_027630	Kctd18	chr1	57955101	57969524	-	2640	1	8.30815	7.99855	8.32129	9.22212	1.21825	8.46253	0.116124	0.886349
NM_199007	Sgo2a	chr1	57995974	58026277	+	5303	1	8.22396	8.47861	8.24837	7.33688	-0.846107	8.07196	0.316673	0.886349
NM_009676	Aox1	chr1	58029969	58106410	+	4345	1	3.54737	3.65484	3.38046	3.35032	-4.09209	3.48325	0.126472	0.886349
NM_023617	Aox3	chr1	58113136	58200452	+	4323	1	8.0251	8.51329	7.9388	7.12447	-1.27075	7.90041	0.140658	0.886349
NM_023631	Aox4	chr1	58210397	58268596	+	4935	1	6.40775	6.43914	5.97288	5.43515	-2.02814	6.06373	0.106713	0.886349
NM_001008419	Aox2	chr1	58278326	58379264	+	4738	1	0.317557	0.381222	0.317549	0.317798	-3.63966	0.333531	0.450245	1
NM_025824	Bzw1	chr1	58392898	58407354	+	3863	1	13.276	13.271	13.336	13.455	0.183406	13.3345	0.735296	0.955616
NR_027854	Clk1	chr1	58411988	58424088	-	3077	1	9.51793	9.35461	9.41837	10.5634	1.09683	9.71358	0.130355	0.886349
NM_001285826	Ppil3	chr1	58430993	58445486	-	1412	1	8.77189	8.89849	8.93524	9.99089	1.22568	9.14913	0.0965882	0.886349
NM_022988	Nif3l1	chr1	58445151	58462276	+	2580	1	10.3267	10.2316	10.3367	10.5786	0.287783	10.3684	0.62561	0.933481
NM_008765	Orc2	chr1	58462771	58505109	-	3541	1	9.82213	9.35633	9.42165	8.82277	-0.730389	9.35572	0.29136	0.886349
NM_001310598	Fam126b	chr1	58522806	58586333	-	8848	1	9.40486	9.85788	9.43634	9.45883	-0.335944	9.53948	0.599812	0.926898
NM_025597	Ndufb3	chr1	58586397	58595964	+	745	1	10.3222	10.3672	10.3868	11.0173	0.620091	10.5234	0.318948	0.886349
NR_045007	Gm20257	chr1	58652641	58655831	+	934	1	4.87059	4.35905	4.42281	5.03042	0.601043	4.67072	0.755541	0.959777
NM_001347056	Flacc1	chr1	58658121	58692445	-	1475	1	5.70936	5.91985	5.82414	5.76375	-0.0924315	5.80427	0.939628	0.989582
NM_207653	Cflar	chr1	58713286	58758882	+	6899	1	9.62654	9.53973	9.04331	8.96348	-0.955267	9.29326	0.127647	0.886349
NM_009812	Casp8	chr1	58795374	58847503	+	2574	1	9.98246	10.0366	10.4905	10.0569	0.447616	10.1416	0.464509	0.894919
NM_172406	Trak2	chr1	58900450	58973482	-	6222	1	8.64876	8.56328	8.58883	7.14205	-0.862693	8.23573	0.354669	0.886349
NM_172656	Stradb	chr1	58973522	58995121	+	2352	1	8.78102	8.81296	9.03043	9.37196	0.704034	8.9991	0.286066	0.886349
NM_026600	C2cd6	chr1	58997116	59094893	-	7008	1	0	0	0	0		0	1	1
NM_001033449	Tmem237	chr1	59100584	59120096	-	1862	1	8.50194	8.34232	8.29275	8.67987	0.142578	8.45422	0.842297	0.973846
NM_001164682	Mpp4	chr1	59120935	59163389	-	2957	1	5.30609	5.31643	5.04415	5.41202	-0.270152	5.26967	0.852001	0.976178
NM_001159948	Als2	chr1	59162756	59237093	-	6645	1	8.78859	8.40419	7.80098	7.80467	-1.48681	8.19961	0.0398623	0.886349
NM_001356389	Cdk15	chr1	59256906	59352496	+	1586	1	-1.04996	-1.06872	-1.06872	-1.06633	-2.04262	-1.06343	0.676326	1
NM_008057	Fzd7	chr1	59482147	59486955	+	4806	1	10.3176	10.0671	10.2746	10.0013	-0.0833893	10.1651	0.890558	0.982591
NM_001013771	Gm973	chr1	59516264	59634509	+	3573	1	7.8248	7.62389	7.47423	6.90845	-1.02035	7.45784	0.241696	0.886349
NM_009460	Sumo1	chr1	59639434	59670834	-	1208	1	10.3178	10.3253	10.3804	11.0811	0.715717	10.5262	0.256463	0.886349
NM_018868	Nop58	chr1	59685006	59711510	+	1959	1	10.9156	10.5815	10.7227	9.13856	-0.843813	10.3396	0.2951	0.886349
NR_028554	Snord70	chr1	59691958	59692010	+	52	1	-1.74168	-1.73608	-1.74174	-1.74006	-1.05315	-1.73989	0.833067	1
NR_028521	Snord11	chr1	59704808	59704870	+	62	1	0	0	0	0		0	1	1
NM_007561	Bmpr2	chr1	59764279	59878081	+	11072	1	9.87669	10.5995	10.1001	10.3106	-0.136633	10.2217	0.83382	0.972344
NM_001037725	Fam117b	chr1	59913006	59985348	+	5524	1	7.88745	8.03698	7.1701	7.91531	-0.685418	7.75246	0.422107	0.891431
NM_001316695	Ica1l	chr1	60020791	60043122	-	883	1	3.31715	3.41411	3.46844	3.60101	2.30632	3.45018	0.399911	0.888604
NM_021312	Wdr12	chr1	60076868	60097907	-	2913	1	9.11121	9.28265	9.43502	9.14418	0.165779	9.24326	0.79766	0.967183
NM_139150	Carf	chr1	60098247	60153953	+	5539	1	6.82639	7.86471	6.33774	6.4011	-2.44997	6.85748	0.011425	0.677623
NM_173444	Nbeal1	chr1	60180599	60334705	+	12051	1	8.90921	9.02112	8.68635	8.95978	-0.23001	8.89412	0.730323	0.953475
NM_030013	Cyp20a1	chr1	60343300	60388060	+	2231	1	8.78061	8.54021	8.64793	9.6322	0.972196	8.90024	0.195894	0.886349
NM_198127	Abi2	chr1	60409619	60481163	+	5762	1	9.86893	9.79747	9.67762	10.1391	0.157285	9.87078	0.801867	0.96816
NM_001045513	Raph1	chr1	60483185	60566765	-	9102	1	8.01282	7.88298	8.28319	7.96453	0.35352	8.03588	0.638937	0.93596
NM_007642	Cd28	chr1	60746388	60773359	+	4311	1	0	0	0	0		0	1	1
NM_009843	Ctla4	chr1	60909025	60915832	+	1927	1	2.98805	2.98808	2.98796	3.56028	7.22192	3.13109	0.046173	0.886349
NM_017480	Icos	chr1	60977914	61000321	+	3248	1	0	0	0	0		0	1	1
NR_040483	9530026F06Rik	chr1	61378432	61395904	+	887	1	0	0	0	0		0	1	1
NM_001081050	Pard3b	chr1	61638824	62642284	+	8367	1	7.5625	7.52557	7.07129	6.63884	-1.44845	7.19955	0.102774	0.886349
NR_151537	Pard3bos2	chr1	62131109	62136109	-	853	1	0	0	0	0		0	1	1
NM_001077406	Nrp2	chr1	62703317	62797091	+	4693	1	10.9318	10.6006	11.0148	9.25263	-0.473257	10.4499	0.568047	0.920183
NR_040601	4930487H11Rik	chr1	62790918	62794732	-	892	1	2.38847	2.34977	2.33751	2.27587	-1.59642	2.33791	0.670179	0.941974
NM_001114609	Ino80d	chr1	63047801	63114267	-	13515	1	8.73455	9.19109	8.38507	7.96286	-1.37447	8.56839	0.0572325	0.886349
NR_045914	Ino80dos	chr1	63114740	63158295	+	1724	1	8.36586	8.39784	8.62893	8.19782	0.0995795	8.39761	0.890615	0.982591
NM_001160038	Ndufs1	chr1	63143592	63176822	-	2905	1	11.6175	11.5204	11.9226	11.3679	0.165624	11.6071	0.780302	0.965215
NM_018796	Eef1b2	chr1	63176831	63180486	+	1925	1	11.2958	11.3587	11.3898	12.1033	0.715675	11.5369	0.242868	0.886349
NR_028558	Snora41	chr1	63179023	63179135	+	112	1	0.114544	0.104151	0.0823136	0.0825242	-3.36915	0.0958832	0.485288	1
NM_001357045	Gpr1	chr1	63182571	63210716	-	1822	1	0	0	0	0		0	1	1
NM_028673	Zdbf2	chr1	63273269	63314575	+	12612	1	-1.74168	-1.73608	-1.74174	-1.74006	-1.05315	-1.73989	0.833067	1
NM_011780	Adam23	chr1	63445891	63596101	+	6227	1	0	0	0	0		0	1	1
NM_001370842	Gm39653	chr1	63615968	63620821	+	1103	1	0	0	0	0		0	1	1
NM_001081658	Dytn	chr1	63622851	63686927	-	2410	1	0	0	0	0		0	1	1
NM_029696	Mdh1b	chr1	63698827	63730318	-	1698	1	0	0	0	0		0	1	1
NM_172422	Fastkd2	chr1	63730625	63753385	+	3191	1	9.46265	9.40642	9.59249	10.3417	0.948537	9.70082	0.153824	0.886349
NM_001256158	4933402D24Rik	chr1	63754909	63769267	-	1751	1	0	0	0	0		0	1	1
NR_027824	Gm13749	chr1	63964727	63968999	+	1430	1	0	0	0	0		0	1	1
NM_033563	Klf7	chr1	64035671	64121389	-	1330	1	7.54414	7.49193	7.65146	6.29431	-0.641107	7.24546	0.557798	0.917743
NR_105864	Mir6899	chr1	64042438	64042501	-	63	1	0	0	0	0		0	1	1
NM_009952	Creb1	chr1	64532804	64604548	+	8410	1	10.5505	11.1326	10.9506	10.5558	-0.166506	10.7974	0.790849	0.966104
NM_025964	Mettl21a	chr1	64606473	64617764	-	3264	1	9.1471	9.41998	9.13146	10.1227	0.714931	9.4553	0.322554	0.886349
NR_038009	2810408I11Rik	chr1	64679869	64690659	-	711	1	6.57972	6.37705	6.44711	7.03448	0.761876	6.60959	0.460082	0.894919
NM_001097644	Ccnyl1	chr1	64691345	64725642	+	2913	1	5.57299	5.43952	5.50278	5.68726	0.353171	5.55064	0.786825	0.965732
NM_022721	Fzd5	chr1	64730558	64737750	-	6910	1	7.89883	8.19046	7.99354	8.30677	0.20259	8.0974	0.788808	0.96607
NM_001039493	Plekhm3	chr1	64789121	64956824	-	8552	1	8.85632	8.49325	8.66858	7.60504	-0.726237	8.4058	0.385767	0.886349
NM_001310617	Akr1cl	chr1	65013078	65032759	-	1240	1	0	0	0	0		0	1	1
NM_007777	Cryge	chr1	65048557	65051163	-	637	1	0	0	0	0		0	1	1
NM_007776	Crygd	chr1	65061838	65063440	-	630	1	0	0	0	0		0	1	1
NM_001082573	Crygc	chr1	65071525	65073532	-	624	1	0	0	0	0		0	1	1
NM_144761	Crygb	chr1	65080222	65082290	-	628	1	0	0	0	0		0	1	1
NM_007774	Cryga	chr1	65100389	65103363	-	610	1	0	0	0	0		0	1	1
NM_001285882	D630023F18Rik	chr1	65105285	65123214	-	1146	1	4.21554	4.43124	4.22293	4.50524	0.313828	4.34374	0.868614	0.977537
NM_010497	Idh1	chr1	65158616	65179142	-	2252	1	12.681	12.4455	12.6709	12.3616	-0.0634409	12.5397	0.910615	0.986117
NM_001310624	Pikfyve	chr1	65186685	65278696	+	11346	1	9.60769	8.68206	8.6905	8.96679	-0.674752	8.98676	0.363651	0.886349
NM_139270	Pth2r	chr1	65311257	65389244	+	2399	1	1.77731	1.76632	1.93032	1.76698	4.05533	1.81023	0.398419	0.8884
NM_001360779	Crygf	chr1	65926522	65928311	+	610	1	0	0	0	0		0	1	1
NM_001039934	Map2	chr1	66175329	66442583	+	5503	1	8.35867	8.78532	7.85077	6.16905	-2.20302	7.79095	0.0637688	0.886349
NM_001368825	Unc80	chr1	66467934	66699150	+	13787	1	0	0	0	0		0	1	1
NM_001310643	Rpe	chr1	66700831	66719805	+	2715	1	10.8685	10.681	10.6789	11.3655	0.452016	10.8985	0.469534	0.895189
NM_177645	Kansl1l	chr1	66719243	66817595	-	4612	1	9.46986	9.35985	9.4807	9.36327	0.0121914	9.41842	0.98443	0.996404
NM_007381	Acadl	chr1	66830839	66863309	-	1935	1	11.3064	11.3133	11.4368	11.2317	0.0444198	11.322	0.937305	0.989582
NM_021285	Myl1	chr1	66924296	66945056	-	985	1	2.2888	2.28882	2.40079	2.43313	6.08009	2.35288	0.143892	0.886349
NM_001190985	Lancl1	chr1	67000517	67038872	-	4450	1	11.9445	12.1525	11.9107	12.5812	0.362407	12.1472	0.549524	0.916797
NM_001080809	Cps1	chr1	67123027	67231267	+	5522	1	6.66095	7.02501	7.17919	6.69638	0.255636	6.89038	0.793598	0.966104
NM_010154	Erbb4	chr1	68032187	69108059	-	12007	1	0	0	0	0		0	1	1
NM_011770	Ikzf2	chr1	69531210	69685960	-	9411	1	11.057	10.8997	11.0207	11.4667	0.432743	11.111	0.463668	0.894919
NM_001271533	Spag16	chr1	69826970	69926250	+	3576	1	0	0	0	0		0	1	1
NM_001310658	Vwc2l	chr1	70725715	70885381	+	4504	1	0	0	0	0		0	1	1
NM_007525	Bard1	chr1	71027535	71102972	-	5435	1	4.17643	4.27828	4.5345	4.5655	2.36823	4.38868	0.191492	0.886349
NM_175210	Abca12	chr1	71243090	71414910	-	8268	1	7.22552	6.95495	7.6449	6.37679	0.230044	7.05054	0.830734	0.97194
NM_026195	Atic	chr1	71557156	71579403	+	2593	1	8.28969	8.40799	7.9139	8.99599	0.422539	8.40189	0.605051	0.927743
NM_010233	Fn1	chr1	71585473	71653234	-	8377	1	11.0252	10.6865	9.97813	8.54612	-2.10539	10.059	0.00889261	0.611857
NR_040308	Apol7d	chr1	71653335	71662843	+	1189	1	0	0	0	0		0	1	1
NR_027658	Gm8883	chr1	71888112	71891204	+	1016	1	0	0	0	0		0	1	1
NR_040454	4933417E11Rik	chr1	71958998	72005195	-	1090	1	0	0	0	0		0	1	1
NM_001357488	Mreg	chr1	72159233	72212314	-	3522	1	9.96355	10.0002	10.2141	11.2144	1.29745	10.3481	0.0546058	0.886349
NR_155355	D230017M19Rik	chr1	72243993	72274869	+	3120	1	2.8838	3.33797	2.86968	2.8721	-6.57813	2.99089	0.0580124	0.886349
NM_023523	Pecr	chr1	72259173	72284321	-	1182	1	9.22804	9.07647	8.73223	9.99978	0.628464	9.25913	0.417804	0.891026
NM_175564	Tmem169	chr1	72284373	72302995	+	2810	1	0	0	0	0		0	1	1
NM_009533	Xrcc5	chr1	72307421	72394953	+	2533	1	10.2746	10.2375	10.1012	9.24283	-0.780635	9.96401	0.252458	0.886349
NM_001045533	2020-03-04	chr1	72427112	72537159	-	4776	1	0	0	0	0		0	1	1
NM_018817	Smarcal1	chr1	72583251	72636790	+	6696	1	9.01841	8.65114	8.6867	6.93274	-1.16697	8.32225	0.244982	0.886349
NM_001347063	Ankar	chr1	72642980	72700579	-	4559	1	0	0	0	0		0	1	1
NM_009084	Rpl37a	chr1	72711260	72713813	+	582	1	9.41529	9.57427	9.48837	10.2371	0.684439	9.67876	0.307758	0.886349
NM_008342	Igfbp2	chr1	72824480	72852471	+	1321	1	11.9533	11.7824	11.8878	12.4506	0.498873	12.0185	0.398709	0.8884
NM_010518	Igfbp5	chr1	72858065	72874865	-	5848	1	11.4415	11.7658	11.4634	9.98253	-0.972792	11.1633	0.204467	0.886349
NM_009407	Tnp1	chr1	73015075	73015899	-	422	1	0	0	0	0		0	1	1
NR_038001	1700027A15Rik	chr1	73016036	73025508	+	339	1	0	0	0	0		0	1	1
NR_003202	Pinc	chr1	73391385	73407569	-	1555	1	0	0	0	0		0	1	1
NR_040605	D530049I02Rik	chr1	73398968	73430779	+	548	1	0	0	0	0		0	1	1
NR_045311	6030407O03Rik	chr1	73618381	73864466	-	1792	1	3.27794	3.15194	3.16283	3.48755	1.67307	3.27006	0.578456	0.922182
NR_105769	Mir6351	chr1	73855477	73855575	-	98	1	0	0	0	0		0	1	1
NM_001289895	Tns1	chr1	73910232	74124548	-	9968	1	8.79873	8.60844	8.13806	6.82278	-1.7927	8.092	0.0573602	0.886349
NM_001034060	Rufy4	chr1	74125541	74148223	+	2292	1	2.59514	2.29885	2.29879	2.30015	-5.84932	2.37323	0.203199	0.886349
NM_009909	Cxcr2	chr1	74153994	74161246	+	3039	1	0.126438	0.126441	0.126432	0.183188	3.8355	0.140625	0.428196	1
NM_178241	Cxcr1	chr1	74191786	74194631	-	1120	1	0	0	0	0		0	1	1
NR_035449	Mir1928	chr1	74206554	74206620	-	66	1	0	0	0	0		0	1	1
NM_029711	Arpc2	chr1	74236517	74268209	+	1614	1	12.8148	12.8286	12.8187	13.2837	0.376482	12.9364	0.508685	0.90467
NM_174985	Gpbar1	chr1	74278600	74279589	+	988	1	1.67327	1.67328	1.83709	1.67389	5.49605	1.71438	0.252469	0.886349
NM_146110	Aamp	chr1	74279840	74284738	-	1804	1	12.5157	12.5157	12.5209	13.0246	0.424288	12.6442	0.461078	0.894919
NM_025580	Pnkd	chr1	74285034	74287453	+	630	1	8.58415	8.5436	8.54734	9.20649	0.626079	8.72039	0.382849	0.886349
NM_027154	Tmbim1	chr1	74288247	74304336	-	2295	1	13.1042	13.0688	13.0263	13.6777	0.463007	13.2193	0.433317	0.893548
NM_001033345	Catip	chr1	74362108	74369321	+	2089	1	0	0	0	0		0	1	1
NM_013612	Slc11a1	chr1	74375203	74386051	+	2287	1	-0.905101	-0.916912	-0.916917	-0.899316	0.72487	-0.909562	0.883637	1
NM_153088	Ctdsp1	chr1	74391609	74397285	+	2767	1	8.12363	8.20599	7.98254	8.68384	0.411253	8.249	0.594112	0.925947
NR_029743	Mir26b	chr1	74394310	74394394	+	84	1	0	0	0	0		0	1	1
NM_009509	Vil1	chr1	74409384	74435560	+	3095	1	1.78863	1.72779	1.71628	1.7148	-1.68442	1.73687	0.676538	0.942755
NM_176972	Usp37	chr1	74435510	74544286	-	7168	1	9.98579	9.80089	9.78112	9.23856	-0.562913	9.70159	0.385578	0.886349
NM_021383	Cnot9	chr1	74506060	74530842	+	3256	1	10.7714	10.7167	10.5587	11.4296	0.509519	10.8691	0.432236	0.893548
NM_148937	Plcd4	chr1	74544360	74565977	+	2962	1	-1.74162	-1.74159	-1.73629	-1.74005	1.72404	-1.73989	0.729001	1
NM_001310668	Zfp142	chr1	74566426	74588028	-	6472	1	7.68637	7.59581	7.54802	6.14176	-1.1018	7.24299	0.335067	0.886349
NM_025784	Bcs1l	chr1	74588289	74592443	+	1891	1	8.41097	8.1774	8.7241	9.31793	1.31077	8.6576	0.0655775	0.886349
NM_021313	Rnf25	chr1	74593748	74601397	-	1467	1	8.56526	8.13457	8.39549	8.73008	0.361206	8.45635	0.621404	0.932252
NM_175031	Stk36	chr1	74601455	74636893	+	5205	1	5.99752	5.88866	6.53233	5.20003	0.405343	5.90464	0.807485	0.969038
NM_001014974	Ttll4	chr1	74661702	74701832	+	8142	1	9.03979	8.90405	8.88299	8.19234	-0.645939	8.75479	0.375832	0.886349
NM_024264	Cyp27a1	chr1	74713535	74737897	+	1925	1	10.3597	10.5221	10.644	10.6253	0.295871	10.5378	0.609746	0.929399
NM_153744	Prkag3	chr1	74738922	74748955	-	2816	1	3.67877	3.44138	3.8233	3.46592	0.899404	3.60234	0.747004	0.957181
NM_009526	Wnt6	chr1	74771892	74785319	+	2062	1	7.8951	7.77865	7.76123	8.0084	0.105258	7.86085	0.891404	0.982591
NM_009518	Wnt10a	chr1	74792019	74804175	+	1955	1	9.63698	9.28083	9.38795	9.84286	0.272271	9.53716	0.67858	0.942905
NR_151618	Gm16582	chr1	74850895	74879953	+	1926	1	0	0	0	0		0	1	1
NM_009872	Cdk5r2	chr1	74855029	74857732	+	2701	1	0	0	0	0		0	1	1
NM_153111	Fev	chr1	74881509	74885408	-	1474	1	0	0	0	0		0	1	1
NM_021541	Cryba2	chr1	74889934	74893143	-	713	1	0	0	0	0		0	1	1
NR_029876	Mir375	chr1	74900658	74900721	-	63	1	0	0	0	0		0	1	1
NM_001039495	Cfap65	chr1	74902080	74935599	-	5683	1	0	0	0	0		0	1	1
NM_001313683	Ihh	chr1	74947723	74951672	-	1612	1	0	0	0	0		0	1	1
NM_029342	Nhej1	chr1	74967346	75046639	-	840	1	7.15596	7.43137	7.25267	7.52748	0.209227	7.34187	0.808012	0.969038
NM_194333	Slc23a3	chr1	75125542	75133890	-	2044	1	8.59601	8.51281	8.52747	9.60485	1.07705	8.81029	0.159795	0.886349
NM_026977	Cnppd1	chr1	75135762	75142711	-	2440	1	10.9946	11.1883	10.8876	11.3724	0.093633	11.1107	0.875493	0.978351
NM_170755	Retreg2	chr1	75142786	75147909	+	2546	1	10.6549	10.9855	10.9572	11.5951	0.742381	11.0482	0.233023	0.886349
NM_026846	Zfand2b	chr1	75168735	75171626	+	1226	1	10.2244	10.0983	10.0383	10.9753	0.681819	10.3341	0.310838	0.886349
NM_023732	Abcb6	chr1	75171641	75180392	-	3021	1	9.22825	9.45774	9.66614	9.89337	0.705364	9.56137	0.259714	0.886349
NM_001288613	Atg9a	chr1	75180861	75192010	-	4086	1	10.8029	10.6285	10.8225	9.81456	-0.436157	10.5171	0.526504	0.910966
NM_026187	Ankzf1	chr1	75192160	75199385	+	2722	1	8.85694	8.51232	8.27158	8.02726	-0.967679	8.41702	0.176111	0.886349
NM_029010	Glb1l	chr1	75198235	75210778	-	3432	1	7.52661	7.28795	6.93255	7.39593	-0.481199	7.28576	0.588016	0.923688
NR_102731	Stk16	chr1	75210829	75215606	+	2897	1	10.2163	10.1772	10.328	10.6422	0.465885	10.3409	0.43304	0.893548
NM_001313724	Tuba4a	chr1	75214972	75219294	-	2324	1	12.3024	12.3137	12.2585	12.6087	0.207919	12.3708	0.711618	0.94773
NM_001243091	A630095N17Rik	chr1	75220095	75223654	-	643	1	3.47127	3.71777	3.55571	3.39813	-1.41683	3.53572	0.599358	0.926898
NM_001159883	Dnajb2	chr1	75236423	75245692	+	3042	1	10.5176	10.4915	10.6111	10.9247	0.42278	10.6362	0.470485	0.895189
NM_008985	Ptprn	chr1	75247041	75264208	-	3510	1	0	0	0	0		0	1	1
NM_009049	Resp18	chr1	75272197	75278415	-	742	1	0	0	0	0		0	1	1
NM_001110831	Dnpep	chr1	75308565	75317637	-	1802	1	11.1338	11.0986	11.3432	11.9642	0.876541	11.385	0.145178	0.886349
NM_010043	Des	chr1	75360292	75368579	+	3054	1	0	0	0	0		0	1	1
NR_037976	Gm15179	chr1	75368210	75375015	-	672	1	0	0	0	0		0	1	1
NM_001085371	Speg	chr1	75382114	75404565	+	3382	1	4.59666	4.69673	4.73765	4.32334	-0.51986	4.5886	0.78512	0.96525
NM_001357170	Gmppa	chr1	75435936	75443179	+	1824	1	10.6484	10.5973	10.8742	11.2721	0.716061	10.848	0.22282	0.886349
NM_183022	Asic4	chr1	75450510	75474340	+	2638	1	0	0	0	0		0	1	1
NM_001001565	Chpf	chr1	75474569	75479471	-	3228	1	9.84285	9.6019	9.35935	9.98035	-0.0232613	9.69611	0.971913	0.993227
NM_177056	Tmem198	chr1	75479532	75485693	+	2178	1	4.7827	4.47791	4.30172	4.29492	-2.34773	4.46431	0.180377	0.886349
NM_178884	Obsl1	chr1	75485825	75506452	-	5748	1	8.33001	8.32684	8.26298	8.15068	-0.220597	8.26763	0.757264	0.960176
NM_010564	Inha	chr1	75507077	75510366	+	1471	1	5.48535	5.40786	5.1365	5.91184	0.632272	5.48539	0.669148	0.941974
NM_027886	Stk11ip	chr1	75521529	75537335	+	4431	1	9.35307	9.03836	9.67993	9.28069	0.486898	9.33801	0.459855	0.894919
NM_001357150	Slc4a3	chr1	75546462	75559083	+	4103	1	5.26547	5.73493	5.37722	5.1958	-0.946109	5.39335	0.497787	0.903045
NR_038013	Gm17751	chr1	76489133	76502028	+	1999	1	0	0	0	0		0	1	1
NR_105761	Mir6343	chr1	76509560	76509643	+	83	1	0	0	0	0		0	1	1
NM_007936	Epha4	chr1	77367185	77515088	-	6308	1	10.421	10.416	10.4019	9.80975	-0.422488	10.2622	0.501837	0.903334
NR_105770	Mir6352	chr1	77496653	77496768	-	115	1	-1.74162	-1.74159	-1.73629	-1.74005	1.72404	-1.73989	0.729001	1
NM_008781	Pax3	chr1	78101267	78197136	-	3858	1	5.33713	6.05753	5.42081	4.87561	-2.02152	5.42277	0.237798	0.886349
NM_001004173	Sgpp2	chr1	78310346	78420286	+	3991	1	4.64119	4.38336	4.49258	4.40975	-0.456065	4.48172	0.798438	0.967254
NM_011811	Farsb	chr1	78424745	78488897	-	2255	1	11.4332	11.3998	11.4094	11.0449	-0.263497	11.3218	0.647906	0.937443
NM_026713	Mogat1	chr1	78511060	78538173	+	1197	1	1.6617	1.54871	1.54868	1.58731	-1.65518	1.5866	0.723086	0.95107
NM_028817	Acsl3	chr1	78657825	78707743	+	3932	1	11.3348	11.4096	11.3668	10.9949	-0.266502	11.2765	0.645323	0.936604
NM_001001981	Utp14b	chr1	78657825	78667601	+	3690	1	8.07423	8.78329	8.44839	8.23532	-0.26061	8.38531	0.734345	0.955161
NR_151519	Gm29536	chr1	78791623	79224511	-	3279	1	0	0	0	0		0	1	1
NM_021342	Kcne4	chr1	78816911	78820032	+	2504	1	2.15222	2.33448	2.13027	2.13116	-5.57726	2.18703	0.201642	0.886349
NM_009129	Scg2	chr1	79434368	79440026	-	2718	1	0	0	0	0		0	1	1
NM_183027	Ap1s3	chr1	79606876	79671972	-	2869	1	5.57585	5.70326	6.03815	6.73692	2.40436	6.01355	0.0344966	0.886349
NM_001111279	Wdfy1	chr1	79702262	79761769	-	4537	1	6.65385	7.31613	9.02104	8.5687	3.24786	7.88993	6.52257e-05	0.0345566
NM_001081210	Mrpl44	chr1	79776018	79781445	+	1418	1	9.83442	9.89107	10.2505	10.6546	0.976441	10.1576	0.107759	0.886349
NM_009255	Serpine2	chr1	79794321	79858665	-	2044	1	12.6619	12.4888	11.8815	11.8328	-1.07921	12.2162	0.0502641	0.886349
NM_173425	Fam124b	chr1	80198699	80213944	-	2858	1	0	0	0	0		0	1	1
NM_001313728	Cul3	chr1	80264923	80340690	-	5028	1	9.02739	9.24098	8.84649	8.89453	-0.454173	9.00235	0.486681	0.901035
NR_040460	1700016L21Rik	chr1	80445932	80475660	+	391	1	0	0	0	0		0	1	1
NM_001285927	Dock10	chr1	80501068	80665352	-	7266	1	2.31197	2.11761	2.12836	2.13775	-2.87183	2.17392	0.477453	0.897774
NM_001356398	Nyap2	chr1	81077204	81300096	+	4649	1	0	0	0	0		0	1	1
NR_105762	Mir6344	chr1	82131916	82132019	+	103	1	0	0	0	0		0	1	1
NM_010570	Irs1	chr1	82233105	82291439	-	9159	1	8.26544	8.40121	7.53066	7.55933	-1.5116	7.93916	0.0404954	0.886349
NM_001122685	Rhbdd1	chr1	82339049	82445367	+	3679	1	10.5841	10.6374	10.3596	9.60313	-0.871681	10.2961	0.182397	0.886349
NM_007735	Col4a4	chr1	82450723	82586849	-	7758	1	3.0478	2.82488	2.84646	2.9538	-0.682564	2.91824	0.835142	0.972344
NM_007734	Col4a3	chr1	82586921	82722059	+	8555	1	4.84557	5.17764	5.24447	5.31801	1.14907	5.14642	0.448797	0.893865
NM_029409	Mff	chr1	82724890	82752389	+	1882	1	11.2629	11.2699	11.2281	11.9357	0.560222	11.4241	0.361512	0.886349
NM_001368252	Tm4sf20	chr1	82756647	82768461	-	1353	1	0	0	0	0		0	1	1
NM_010472	Agfg1	chr1	82839460	82901001	+	7871	1	9.37112	9.25654	8.90489	9.5207	-0.0954068	9.26331	0.888265	0.981787
NM_030556	Slc19a3	chr1	83012523	83038448	-	2965	1	4.49236	4.7981	4.07881	4.08447	-7.94563	4.36344	0.000902045	0.162922
NM_027778	Krtap28-13	chr1	83060930	83061921	+	989	1	0.82844	0.828444	0.828429	0.920975	4.58076	0.851572	0.341775	1
NM_001159738	Ccl20	chr1	83116766	83119167	+	793	1	4.29953	4.57941	4.24378	4.53203	-0.320961	4.41369	0.864024	0.977236
NR_027636	Daw1	chr1	83159762	83210572	+	1635	1	0	0	0	0		0	1	1
NM_172430	Sphkap	chr1	83255444	83408200	-	6836	1	0	0	0	0		0	1	1
NM_001003948	Pid1	chr1	84036293	84284645	-	2662	1	6.46383	6.52925	5.24883	5.65001	-3.28446	5.97298	0.0100506	0.633749
NR_105771	Mir6353	chr1	84218849	84218961	-	112	1	0	0	0	0		0	1	1
NM_152915	Dner	chr1	84369839	84696221	-	3617	1	3.18285	2.74456	2.74447	2.74665	-6.43431	2.85463	0.104781	0.886349
NR_039588	Mir5126	chr1	84695839	84695915	+	76	1	0	0	0	0		0	1	1
NM_133975	Trip12	chr1	84721189	84839304	-	9589	1	11.1016	10.9644	11.1403	9.66986	-0.592486	10.719	0.438968	0.893548
NM_025386	Fbxo36	chr1	84839841	84900486	+	894	1	6.83902	6.86112	6.59931	6.75533	-0.425559	6.76369	0.65544	0.938899
NM_027921	Slc16a14	chr1	84906705	84935083	-	2342	1	9.2899	9.557	8.63145	8.2009	-1.66767	8.91981	0.0141616	0.716435
NM_213615	A530032D15Rik	chr1	85088139	85109853	-	1751	1	0	0	0	0		0	1	1
NM_001081746	Gm7609	chr1	85199611	85213762	+	1605	1	4.66403	4.539	4.44894	4.79402	0.21191	4.61149	0.903707	0.985171
NM_175219	C130026I21Rik	chr1	85246344	85270566	-	1961	1	0.701186	0.69027	0.761864	0.690579	2.78451	0.710975	0.564073	1
NM_175397	Sp110	chr1	85576899	85603891	-	1925	1	7.34813	7.38346	7.37279	6.65416	-0.615218	7.18963	0.515693	0.906727
NM_001013817	Sp140	chr1	85600703	85645036	+	2397	1	6.17953	6.67995	6.47151	6.13686	-0.4119	6.36696	0.710173	0.94773
NM_013673	Sp100	chr1	85649988	85709997	+	2747	1	7.46955	6.94479	7.88814	6.6601	0.434628	7.24064	0.673391	0.942063
NM_177055	A630001G21Rik	chr1	85717083	85736606	-	1928	1	3.33708	3.33714	4.1587	3.34198	7.79778	3.54373	0.0140742	0.716435
NR_106172	Mir8096	chr1	85751948	85752074	+	126	1	0	0	0	0		0	1	1
NR_108086	9930111H07Rik	chr1	85775271	85784694	+	817	1	0	0	0	0		0	1	1
NM_001355046	Cab39	chr1	85793441	85851577	+	3911	1	10.9137	10.9658	11.0121	10.9546	0.0667751	10.9616	0.906167	0.985197
NM_022417	Itm2c	chr1	85894510	85908698	+	2016	1	12.5249	12.5809	12.4979	13.3967	0.715824	12.7501	0.254685	0.886349
NR_037692	4933407L21Rik	chr1	85928483	85931756	+	1145	1	0	0	0	0		0	1	1
NM_001033290	Gpr55	chr1	85939537	85961055	-	2546	1	3.81911	3.52411	3.91833	3.52711	0.522408	3.69717	0.862196	0.977143
NM_001122732	Spata3	chr1	86021942	86029958	+	1098	1	0.783622	0.700507	0.700494	0.700818	-4.04212	0.72136	0.400901	1
NM_001144992	2810459M11Rik	chr1	86045863	86055456	+	3326	1	3.36436	3.27326	3.7818	3.29995	2.94021	3.42984	0.291993	0.886349
NM_027357	Psmd1	chr1	86064619	86139295	+	3229	1	12.5154	12.5351	12.6625	11.1867	-0.537519	12.2249	0.467504	0.895027
NM_008311	Htr2b	chr1	86099037	86111980	-	2076	1	4.5508	4.79212	4.87693	4.36388	-0.104446	4.64593	0.956244	0.992345
NM_001310702	Armc9	chr1	86154780	86278284	+	5133	1	8.06846	7.36657	7.83701	6.79065	-0.635576	7.51567	0.517256	0.906819
NR_151592	Gm28626	chr1	86303063	86304060	-	651	1	1.82346	1.81272	1.9483	1.8023	2.2919	1.84669	0.599956	0.926898
NM_145222	B3gnt7	chr1	86303221	86307305	+	2591	1	7.34001	7.27977	8.19945	7.67895	1.32348	7.62454	0.10241	0.886349
NM_010880	Ncl	chr1	86344719	86359455	-	8241	1	12.7457	12.6652	12.582	10.8422	-0.985751	12.2088	0.214756	0.886349
NR_028478	Snora75	chr1	86351170	86351285	-	115	1	-1.05867	-1.03966	-1.05867	-1.05628	-2.05437	-1.05332	0.674516	1
NR_106184	Gm24148	chr1	86351981	86352127	-	146	1	0	0	0	0		0	1	1
NR_002851	Snord82	chr1	86356260	86356327	-	67	1	-1.05867	-1.03966	-1.05867	-1.05628	-2.05437	-1.05332	0.674516	1
NR_015507	C130036L24Rik	chr1	86359584	86368507	+	1797	1	4.74832	5.36787	4.94002	5.87758	1.43101	5.23345	0.397304	0.8884
NM_010341	Nmur1	chr1	86386325	86388141	-	1215	1	0	0	0	0		0	1	1
NM_027966	Tex44	chr1	86426329	86428049	+	1718	1	0	0	0	0		0	1	1
NR_153834	Ptma	chr1	86526557	86530711	+	1371	1	9.4097	9.40145	9.3832	9.7395	0.27705	9.48346	0.661967	0.940489
NM_008801	Pde6d	chr1	86543012	86582785	-	1372	1	9.2685	9.29668	9.10656	10.0249	0.611477	9.42415	0.387368	0.886349
NM_172974	Cops7b	chr1	86582921	86606828	+	2809	1	9.3292	9.78229	9.60386	9.75689	0.165898	9.61806	0.795649	0.966758
NM_010933	Nppc	chr1	86666293	86670573	-	1037	1	5.37966	5.43321	5.62081	5.25964	0.217666	5.42333	0.874433	0.978183
NM_001172157	Dis3l2	chr1	86703804	87050097	+	3147	1	10.1088	9.92538	10.1125	8.71849	-0.605649	9.7163	0.443374	0.893661
NM_007433	Alppl2	chr1	87086691	87089928	-	2099	1	0	0	0	0		0	1	1
NM_001081082	Alpi	chr1	87098002	87101606	-	2324	1	0	0	0	0		0	1	1
NM_007432	Akp3	chr1	87124954	87128728	+	2537	1	0	0	0	0		0	1	1
NM_001277925	Ecel1	chr1	87147655	87156136	-	2856	1	6.45602	6.235	6.18565	6.03206	-0.722315	6.22718	0.50865	0.90467
NM_027084	Prss56	chr1	87183314	87188405	+	2164	1	0	0	0	0		0	1	1
NM_021600	Chrnd	chr1	87190597	87200070	+	2951	1	0	0	0	0		0	1	1
NM_009604	Chrng	chr1	87205811	87211835	+	1907	1	0	0	0	0		0	1	1
NM_001039169	Eif4e2	chr1	87213939	87228858	+	2251	1	10.7694	10.8086	10.8836	11.0732	0.296903	10.8837	0.603922	0.927524
NM_028889	Efhd1	chr1	87264353	87310841	+	1860	1	3.98623	4.67208	4.18549	3.93436	-2.05887	4.19454	0.36773	0.886349
NM_001110212	Gigyf2	chr1	87326998	87450810	+	5694	1	9.53457	9.24319	9.63188	8.49447	-0.301646	9.22603	0.696162	0.945736
NM_001110227	Kcnj13	chr1	87384577	87394729	-	3051	1	-1.74162	-1.74159	-1.73629	-1.74005	1.72404	-1.73989	0.729001	1
NM_001356490	Snorc	chr1	87470201	87475482	+	540	1	0	0	0	0		0	1	1
NM_019867	Ngef	chr1	87476829	87510362	-	2736	1	5.71697	5.24809	5.24438	4.78024	-1.89528	5.24742	0.284817	0.886349
NM_015750	Neu2	chr1	87594550	87597840	+	1578	1	1.36458	1.49672	1.36457	1.36509	-4.75521	1.39774	0.321986	0.886349
NM_001110192	Inpp5d	chr1	87620312	87720510	+	4908	1	4.43398	5.03327	5.35145	4.45376	0.918846	4.81812	0.649675	0.937969
NR_157046	Gm33517	chr1	87728568	87755746	-	3278	1	0	0	0	0		0	1	1
NM_001205391	Atg16l1	chr1	87756011	87792428	+	3159	1	9.00421	9.13866	9.14917	8.64128	-0.247113	8.98333	0.718327	0.948893
NR_028519	Scarna6	chr1	87784571	87784818	+	247	1	0	0	0	0		0	1	1
NM_009118	Sag	chr1	87803680	87845157	+	1700	1	-0.584292	-0.615173	-0.615178	-0.614008	-2.62738	-0.607163	0.588544	1
NM_177646	Dgkd	chr1	87853287	87944489	+	5662	1	8.25337	7.71514	8.0225	7.17367	-0.628186	7.79117	0.479273	0.898622
NR_136921	Gm19582	chr1	87853347	87854299	-	839	1	2.21432	2.19304	2.21332	2.2983	1.43936	2.22975	0.676273	0.942702
NM_001198573	Usp40	chr1	87945121	88008551	-	5282	1	10.0833	10.375	9.86029	9.23376	-1.01758	9.88809	0.121338	0.886349
NM_201641	Ugt1a10	chr1	88055411	88220002	+	3235	1	11.7743	11.7881	12.1236	12.595	0.902243	12.0702	0.116979	0.886349
NM_201644	Ugt1a9	chr1	88070779	88220002	+	3209	1	11.7745	11.7884	12.1242	12.5969	0.903936	12.071	0.116376	0.886349
NM_201642	Ugt1a7c	chr1	88095001	88220002	+	3287	1	11.8546	11.8756	12.2031	12.6924	0.910829	12.1564	0.114256	0.886349
NM_201410	Ugt1a6b	chr1	88103257	88218998	+	2285	1	11.8275	11.8433	12.2233	12.6674	0.968057	12.1404	0.0912101	0.886349
NM_145079	Ugt1a6a	chr1	88134809	88220002	+	3294	1	12.1133	12.1121	12.4227	12.8696	0.829038	12.3794	0.146152	0.886349
NM_201643	Ugt1a5	chr1	88166012	88220002	+	3201	1	11.7742	11.7881	12.1234	12.5947	0.901955	12.0701	0.117096	0.886349
NM_013701	Ugt1a2	chr1	88200611	88220002	+	3199	1	11.7799	11.7922	12.1261	12.5978	0.898974	12.074	0.118315	0.886349
NM_008299	Dnajb3	chr1	88204732	88205748	-	1014	1	6.82973	6.90383	6.66219	7.56167	0.770838	6.98935	0.43575	0.893548
NM_201645	Ugt1a1	chr1	88211959	88220002	+	3222	1	11.7971	11.808	12.1437	12.6124	0.897782	12.0903	0.118502	0.886349
NM_001281466	Mroh2a	chr1	88227020	88262289	+	7458	1	4.54319	5.1588	5.26511	4.60389	0.379509	4.89275	0.836288	0.972523
NM_198652	Hjurp	chr1	88258856	88277579	-	8429	1	11.4008	11.3923	11.3347	11.231	-0.170402	11.3397	0.760962	0.961196
NR_040291	6430706D22Rik	chr1	88263113	88269408	-	3633	1	11.269	11.2238	11.1562	11.0383	-0.224939	11.1718	0.689895	0.945736
NM_172505	A730008H23Rik	chr1	88264828	88277557	-	2210	1	10.4553	10.4687	10.402	10.2909	-0.177513	10.4042	0.760189	0.960784
NM_134252	Trpm8	chr1	88306735	88388851	+	3792	1	1.87085	1.70346	1.70343	1.70409	-5.12947	1.74545	0.284989	0.886349
NM_029269	Spp2	chr1	88407010	88426438	+	869	1	0	0	0	0		0	1	1
NM_008132	Glrp1	chr1	88499871	88510066	-	1952	1	0	0	0	0		0	1	1
NR_037971	Gm19589	chr1	88551517	88562166	+	2616	1	0	0	0	0		0	1	1
NM_177305	Arl4c	chr1	88698226	88702191	-	3963	1	6.44205	7.02544	6.58005	6.02516	-1.09748	6.51818	0.318982	0.886349
NR_040493	Platr5	chr1	88754890	88755733	+	473	1	1.28024	1.28025	1.28023	1.40705	5.0698	1.31194	0.291759	0.886349
NR_040471	1700067G17Rik	chr1	89016113	89022210	+	600	1	0	0	0	0		0	1	1
NM_133816	Sh3bp4	chr1	89070415	89155087	+	5006	1	10.5327	10.884	10.9849	9.35259	-0.402606	10.4385	0.617331	0.931234
NR_040482	C030007H22Rik	chr1	89360344	89406133	-	586	1	0	0	0	0		0	1	1
NM_178119	Agap1	chr1	89454811	89895282	+	9561	1	7.82157	7.68417	7.70752	7.09502	-0.614929	7.57707	0.473603	0.89586
NR_015540	4933400F21Rik	chr1	89676507	89683892	-	3607	1	2.5752	2.68144	2.57516	2.78319	1.07843	2.65375	0.783713	0.965215
NM_010262	Gbx2	chr1	89927962	89931176	-	2122	1	0	0	0	0		0	1	1
NR_149309	Asb18	chr1	89952591	90014666	-	945	1	0	0	0	0		0	1	1
NM_001368722	Iqca	chr1	90042132	90153436	-	3251	1	0	0	0	0		0	1	1
NM_001271607	Ackr3	chr1	90203980	90215722	+	2314	1	8.54237	8.50292	8.5408	9.08476	0.563795	8.66771	0.425749	0.892373
NM_133805	Cops8	chr1	90603425	90613341	+	1833	1	10.6929	10.8285	10.7255	11.3449	0.481649	10.898	0.432891	0.893548
NM_001243008	Col6a3	chr1	90766860	90843971	-	10795	1	10.2983	9.66231	9.69931	7.32117	-1.43643	9.24527	0.173754	0.886349
NM_053015	Mlph	chr1	90915100	90951142	+	4466	1	8.95604	8.90479	9.64143	7.79444	0.248374	8.82418	0.786238	0.965732
NM_001101647	Prlh	chr1	90953108	90954012	+	258	1	0	0	0	0		0	1	1
NM_008998	Rab17	chr1	90958133	90969620	-	1782	1	8.59789	8.49525	8.74116	8.65827	0.269122	8.62314	0.692066	0.945736
NM_001111311	Lrrfip1	chr1	91053444	91117322	+	3652	1	11.3406	11.2134	10.9607	9.87035	-1.10229	10.8463	0.114354	0.886349
NM_001033408	Rbm44	chr1	91145103	91170795	+	3833	1	0.783622	0.700507	0.700494	0.700818	-4.04212	0.72136	0.400901	1
NM_016894	Ramp1	chr1	91179822	91225196	+	2544	1	9.21025	9.08125	9.1801	10.3723	1.25128	9.46098	0.0914408	0.886349
NM_001355761	Ube2f	chr1	91250304	91286521	+	1929	1	9.7305	9.69364	9.76666	10.3165	0.576876	9.87682	0.363124	0.886349
NM_016717	Scly	chr1	91298338	91321080	+	2193	1	7.89905	8.05847	8.31169	8.07468	0.414924	8.08597	0.576349	0.921402
NM_001033292	Espnl	chr1	91322075	91348303	+	5431	1	0	0	0	0		0	1	1
NM_027551	Klhl30	chr1	91351073	91362404	+	3010	1	2.89287	2.8929	2.89279	3.41281	7.07498	3.02284	0.0588416	0.886349
NM_173395	Erfe	chr1	91366430	91374217	+	2805	1	5.98672	5.56394	5.45247	5.24028	-1.65476	5.56085	0.208304	0.886349
NM_023343	Ilkap	chr1	91375827	91398823	-	1398	1	9.71371	9.83254	9.53223	10.1522	0.180591	9.80768	0.781491	0.965215
NR_026924	1700020N18Rik	chr1	91404879	91406029	-	544	1	0	0	0	0		0	1	1
NM_019479	Hes6	chr1	91411483	91413222	-	1329	1	9.87732	9.93843	10.0522	10.8224	0.927558	10.1726	0.15351	0.886349
NM_011066	Per2	chr1	91415982	91459328	-	5812	1	5.49968	4.97274	4.84247	5.43647	-0.334363	5.18784	0.834885	0.972344
NM_028718	Traf3ip1	chr1	91494668	91529307	+	3483	1	7.24146	6.59955	6.84811	6.78284	-0.37469	6.86799	0.70366	0.947046
NM_001039126	Asb1	chr1	91540565	91559590	+	5964	1	8.1983	7.54748	6.29381	7.56049	-1.53684	7.40002	0.149615	0.886349
NM_007855	Twist2	chr1	91801461	91848034	+	1331	1	2.73637	2.76522	2.62467	2.60441	-3.81203	2.68267	0.263993	0.886349
NM_207225	Hdac4	chr1	91928779	92180341	-	8071	1	9.90764	9.71765	9.92791	8.54751	-0.57521	9.52518	0.47087	0.895189
NM_024197	Ndufa10	chr1	92439719	92473758	-	1197	1	11.4612	11.5604	11.5669	10.1941	-0.634023	11.1956	0.389709	0.886349
NR_105865	Mir6900	chr1	92464483	92464542	-	59	1	0	0	0	0		0	1	1
NM_147038	Olfr1416	chr1	92479681	92480619	-	937	1	0	0	0	0		0	1	1
NM_001011525	Olfr1415	chr1	92490818	92491753	-	934	1	0	0	0	0		0	1	1
NM_147039	Olfr1414	chr1	92511048	92518515	-	1185	1	0	0	0	0		0	1	1
NM_147037	Olfr1413	chr1	92573125	92574206	+	1079	1	0	0	0	0		0	1	1
NM_146277	Olfr1412	chr1	92588332	92589297	+	964	1	0	0	0	0		0	1	1
NM_146490	Olfr1411	chr1	92596521	92597492	+	970	1	0	0	0	0		0	1	1
NM_146491	Olfr1410	chr1	92607839	92608807	+	967	1	0	0	0	0		0	1	1
NM_206896	Olfr12	chr1	92619881	92621001	+	1118	1	0	0	0	0		0	1	1
NR_028108	Cops9	chr1	92637145	92641948	-	671	1	10.1733	10.2855	10.2966	11.0745	0.80604	10.4575	0.21087	0.886349
NM_153114	Otos	chr1	92644218	92648841	-	697	1	0	0	0	0		0	1	1
NM_016696	Gpc1	chr1	92831645	92860211	+	3597	1	11.1697	10.5293	10.8123	9.08833	-0.940573	10.3999	0.265062	0.886349
NR_029559	Mir149	chr1	92850378	92850443	+	65	1	0	0	0	0		0	1	1
NM_001347091	Ankmy1	chr1	92870129	92902906	-	3226	1	1.46214	1.6036	1.46213	1.46268	-4.86213	1.49764	0.311106	0.886349
NM_175118	Dusp28	chr1	92906989	92908620	+	1487	1	8.80441	8.69245	8.53321	9.67003	0.825836	8.92503	0.284937	0.886349
NR_138578	5033417F24Rik	chr1	92908378	92910764	-	1785	1	3.47793	3.36355	3.36117	3.46698	-0.0860913	3.41741	0.971766	0.993227
NM_181405	Rnpepl1	chr1	92910825	92920585	+	3026	1	8.9976	9.27532	9.11511	8.38121	-0.556993	8.94231	0.44314	0.893661
NR_015525	9430060I03Rik	chr1	92933543	92950590	-	1670	1	6.19171	6.0245	6.81937	6.84132	1.93308	6.46922	0.0515523	0.886349
NM_011796	Capn10	chr1	92934408	92947948	+	2863	1	8.79043	8.62667	9.17808	8.98832	0.640349	8.89588	0.33317	0.886349
NM_022320	Gpr35	chr1	92978903	92986391	+	4229	1	2.69546	2.69548	3.11419	2.69746	6.76362	2.80065	0.0908036	0.886349
NM_001159658	Aqp12	chr1	93006334	93012269	+	1080	1	0	0	0	0		0	1	1
NM_001110315	Kif1a	chr1	93015455	93101874	-	8194	1	7.24479	6.76519	5.60496	5.38227	-4.33856	6.2493	4.94527e-05	0.0271035
NM_016702	Agxt	chr1	93135240	93145421	+	1540	1	0.368527	0.305414	0.305404	0.30565	-3.62715	0.321249	0.451833	1
NM_172411	Mab21l4	chr1	93151355	93160948	-	2285	1	10.0671	10.0958	10.0615	10.144	0.0345828	10.0921	0.953364	0.99194
NM_001310428	Crocc2	chr1	93168423	93231066	+	7394	1	1.95324	1.77702	1.77699	1.77769	-5.21192	1.82124	0.277246	0.886349
NM_172463	Sned1	chr1	93235897	93296448	+	4441	1	5.28388	5.49625	4.82967	4.73312	-3.11798	5.08573	0.0335937	0.886349
NR_105866	Mir6901	chr1	93274549	93274610	+	61	1	-0.605224	-0.574002	-0.605228	-0.6041	-2.6395	-0.597139	0.586779	1
NM_178051	Mterf4	chr1	93301205	93305879	-	1324	1	8.33291	8.43092	8.6157	9.44038	1.23385	8.70498	0.0925406	0.886349
NR_151531	Gm28535	chr1	93305964	93317312	+	885	1	3.73464	3.66492	3.641	3.47772	-1.47727	3.62957	0.571901	0.920611
NM_080850	Pask	chr1	93309437	93342788	-	5099	1	7.86041	7.54118	7.81067	6.98754	-0.454597	7.54995	0.616141	0.931234
NM_023200	Ppp1r7	chr1	93343628	93367616	+	3656	1	10.1381	10.0467	10.1513	8.47231	-0.734232	9.70212	0.384931	0.886349
NR_105867	Mir6902	chr1	93346092	93346155	+	63	1	0.676416	0.687447	0.676155	0.703684	0.577028	0.685926	0.902399	1
NR_105763	Mir6345	chr1	93352158	93352285	+	127	1	-1.05867	-1.03966	-1.05867	-1.05628	-2.05437	-1.05332	0.674516	1
NM_001271884	Ano7	chr1	93373896	93404304	+	3873	1	1.24306	1.13084	1.13082	1.13126	-4.5015	1.159	0.348799	0.886349
NM_001301364	Hdlbp	chr1	93405940	93445701	-	6234	1	12.5175	12.2464	12.4524	10.3833	-0.779531	11.8999	0.363255	0.886349
NM_001159719	2020-09-02	chr1	93479061	93509732	+	3251	1	12.2678	12.3655	12.3682	13.059	0.667757	12.5151	0.266146	0.886349
NM_145519	Farp2	chr1	93512104	93621976	+	3883	1	7.68355	8.30613	8.00735	6.65435	-0.908791	7.66284	0.37245	0.886349
NM_021537	Stk25	chr1	93620751	93635727	-	3240	1	11.316	11.4546	11.2877	11.3159	-0.129907	11.3436	0.816976	0.970916
NM_016778	Bok	chr1	93685575	93695770	+	1552	1	11.0475	11.0254	10.9826	11.9305	0.782539	11.2465	0.229395	0.886349
NM_025920	Thap4	chr1	93705391	93754838	-	2152	1	9.92109	9.96125	10.0873	9.86283	0.0631713	9.95811	0.91651	0.986144
NM_174874	Atg4b	chr1	93754905	93789602	+	3150	1	10.7294	10.7948	10.8364	11.3781	0.576274	10.9347	0.338233	0.886349
NM_001105667	Dtymk	chr1	93792576	93801934	-	996	1	9.53928	9.77279	9.7	10.8242	1.1508	9.95906	0.106787	0.886349
NM_025454	Ing5	chr1	93803965	93822100	+	4528	1	8.22045	9.00915	8.56106	8.42342	-0.339042	8.55352	0.654028	0.938876
NM_001310767	D2hgdh	chr1	93825240	93852361	+	3494	1	7.85381	8.26179	8.06143	8.43052	0.339684	8.15189	0.65672	0.939235
NM_199366	Gal3st2	chr1	93861344	93876494	+	2840	1	0	0	0	0		0	1	1
NM_001205249	Gal3st2b	chr1	93918437	93941239	+	1180	1	-1.04996	-1.06872	-1.06872	-1.06633	-2.04262	-1.06343	0.676326	1
NM_001039219	Gal3st2c	chr1	93990505	94011539	+	4053	1	1.5909	1.45061	1.45059	1.45114	-4.84938	1.48581	0.31239	0.886349
NM_001310769	Neu4	chr1	94020493	94028330	+	4584	1	0	0	0	0		0	1	1
NM_008798	Pdcd1	chr1	94038305	94052553	-	1923	1	0	0	0	0		0	1	1
NR_040473	4930440C22Rik	chr1	94797442	94802472	+	1561	1	0	0	0	0		0	1	1
NM_026321	Fam174a	chr1	95313628	95335284	+	2102	1	9.49674	9.54798	9.43597	10.9346	1.39667	9.85383	0.0696255	0.886349
NM_001159745	St8sia4	chr1	95627243	95667594	-	1388	1	0	0	0	0		0	1	1
NR_040479	4930598F16Rik	chr1	95701184	95716518	-	757	1	0	0	0	0		0	1	1
NR_040467	1700063A18Rik	chr1	95990659	96021758	-	353	1	0	0	0	0		0	1	1
NR_040478	4930533P14Rik	chr1	96612057	96662573	-	580	1	0	0	0	0		0	1	1
NM_172658	Slco4c1	chr1	96818784	96872171	-	2379	1	9.54032	9.24027	9.52808	9.66806	0.32375	9.49418	0.608265	0.928916
NR_131964	Panct2	chr1	96871126	96881234	+	3913	1	6.42988	7.03516	6.16529	6.51081	-1.08937	6.53529	0.303864	0.886349
NR_120500	Slco6b1	chr1	96906176	96997560	-	2460	1	-1.04996	-1.06872	-1.06872	-1.06633	-2.04262	-1.06343	0.676326	1
NM_028942	Slco6c1	chr1	97059449	97128303	-	2417	1	0	0	0	0		0	1	1
NM_001355072	D1Ertd622e	chr1	97643902	97661676	-	3491	1	9.64767	9.31489	9.75059	10.7086	1.31336	9.85545	0.0591224	0.886349
NM_173760	Ppip5k2	chr1	97706043	97770092	-	5538	1	10.256	9.95508	9.90051	8.19648	-1.16266	9.57702	0.180491	0.886349
NM_026250	Gin1	chr1	97770172	97793708	+	2775	1	7.2734	7.30188	7.62886	7.15264	0.284783	7.33919	0.743381	0.95641
NM_013626	Pam	chr1	97821094	98095632	-	4075	1	8.36267	8.1822	7.98849	8.86048	0.423748	8.34846	0.591489	0.924762
NR_037993	B230216N24Rik	chr1	98031123	98047793	-	1175	1	2.48352	2.55404	2.53157	2.43077	-0.790313	2.49997	0.825968	0.971684
NR_040439	1810006J02Rik	chr1	98131467	98144655	+	1684	1	0	0	0	0		0	1	1
NR_151613	Gm29461	chr1	98173648	98190697	+	4171	1	0	0	0	0		0	1	1
NM_027584	Slco6d1	chr1	98421124	98509380	+	2312	1	0	0	0	0		0	1	1
NM_172851	Cntnap5b	chr1	99772401	100490598	+	10114	1	-1.74168	-1.73608	-1.74174	-1.74006	-1.05315	-1.73989	0.833067	1
NR_037989	Gm20268	chr1	101155768	101175202	+	883	1	0	0	0	0		0	1	1
NM_011800	Cdh20	chr1	104768520	104995481	+	4007	1	-1.05867	-1.03966	-1.05867	-1.05628	-2.05437	-1.05332	0.674516	1
NM_178779	Rnf152	chr1	105276917	105356710	-	8524	1	9.16403	8.81452	9.34428	9.30996	0.537677	9.1582	0.410352	0.890856
NR_151538	Gm17634	chr1	105356007	105361737	+	1390	1	4.96307	4.86544	5.05079	4.98798	0.5338	4.96682	0.726825	0.952369
NM_013784	Pign	chr1	105518422	105663676	-	6744	1	9.96395	10.148	10.1636	10.1464	0.149975	10.1055	0.800854	0.967799
NM_173187	Relch	chr1	105663861	105755131	+	5375	1	10.3762	10.3198	10.631	10.4835	0.329114	10.4526	0.571471	0.920611
NM_009399	Tnfrsf11a	chr1	105780723	105847981	+	5010	1	7.28505	7.13242	6.98619	6.64189	-0.881134	7.01139	0.338033	0.886349
NR_151625	Gm7160	chr1	105979350	105990282	-	468	1	1.86483	1.88646	1.96274	1.84369	0.968233	1.88943	0.821842	0.971684
NM_001122675	Zcchc2	chr1	105990406	106034079	+	6648	1	7.81802	7.77494	7.35191	7.99759	-0.137737	7.73562	0.868871	0.97763
NR_040630	Gm20753	chr1	106152625	106171524	-	542	1	-0.242583	-0.210112	-0.231949	-0.24242	-1.30957	-0.231766	0.786484	1
NM_133821	Phlpp1	chr1	106171869	106394245	+	6085	1	7.32233	6.71647	7.15365	6.16123	-0.624344	6.83842	0.574446	0.921051
NM_009741	Bcl2	chr1	106538176	106714290	-	7205	1	9.36812	9.73735	9.31408	8.78268	-0.795171	9.30056	0.241587	0.886349
NR_106164	Mir3473f	chr1	106546496	106546631	-	135	1	0	0	0	0		0	1	1
NM_027534	Kdsr	chr1	106720410	106759742	-	5570	1	10.9908	11.1194	11.1126	11.4978	0.402097	11.1801	0.489809	0.901235
NM_009190	Vps4b	chr1	106770788	106796725	-	3259	1	12.0328	12.1036	12.0959	11.8876	-0.108099	12.03	0.845919	0.974858
NM_009257	Serpinb5	chr1	106861175	106883348	+	2561	1	13.1742	13.2251	13.2057	13.5229	0.260457	13.282	0.63847	0.935959
NM_027971	Serpinb12	chr1	106934449	106957081	+	1680	1	2.03117	1.84622	1.84619	1.84692	-5.28992	1.89263	0.270056	0.886349
NM_172852	Serpinb13	chr1	106980984	107001195	+	1597	1	-0.452362	-0.45236	-0.452366	-0.413684	3.24044	-0.442693	0.505752	1
NM_009126	Serpinb3a	chr1	107045587	107052303	-	1619	1	13.0027	13.0527	12.9806	13.491	0.351141	13.1317	0.540773	0.915117
NM_201376	Serpinb3d	chr1	107078193	107083480	-	1156	1	5.09761	5.34333	5.29232	5.14715	-0.0285024	5.2201	0.984277	0.996369
NM_198680	Serpinb3b	chr1	107153961	107161114	-	1622	1	4.70793	4.65801	5.02151	5.01102	1.84723	4.84962	0.233777	0.886349
NM_201363	Serpinb3c	chr1	107271201	107278371	-	1649	1	0.746658	0.746941	0.714237	0.733721	-1.86189	0.73539	0.696573	1
NM_025867	Serpinb11	chr1	107362314	107380475	+	1689	1	8.55826	8.84099	8.87735	9.02924	0.422929	8.82646	0.530382	0.912523
NM_027548	Serpinb7	chr1	107422689	107452689	+	1877	1	2.74718	2.83036	3.05325	2.74884	2.1059	2.84491	0.564204	0.92014
NM_011111	Serpinb2	chr1	107511510	107525600	+	1981	1	8.57512	8.82945	9.21054	9.39562	1.00444	9.00269	0.126222	0.886349
NM_198028	Serpinb10	chr1	107529003	107549271	+	3480	1	7.69243	7.9282	8.52367	7.6515	0.677285	7.94895	0.416738	0.891026
NM_011459	Serpinb8	chr1	107590006	107608978	+	3066	1	10.0347	10.4231	10.7421	9.9079	0.244707	10.277	0.716968	0.948861
NR_102307	D830032E09Rik	chr1	107917259	107950947	+	2214	1	0	0	0	0		0	1	1
NM_172853	Cdh7	chr1	109983723	110139903	+	4255	1	-1.74168	-1.73608	-1.74174	-1.74006	-1.05315	-1.73989	0.833067	1
NM_001356415	Cdh19	chr1	110888326	110977593	-	4259	1	0	0	0	0		0	1	1
NM_001081316	Dsel	chr1	111858702	111864918	-	5759	1	8.70162	9.05627	8.49286	8.45407	-0.731092	8.6762	0.286699	0.886349
NR_157044	Gm32810	chr1	112377329	112416918	-	5568	1	0	0	0	0		0	1	1
NM_001077425	Cntnap5a	chr1	115684737	116587322	+	10937	1	0	0	0	0		0	1	1
NM_011650	Tsn	chr1	118298514	118311346	-	3249	1	11.487	11.7476	11.6301	12.1391	0.433282	11.7509	0.464765	0.894919
NM_026472	Nifk	chr1	118321843	118333831	+	1885	1	10.9941	10.9233	11.1383	11.3453	0.439979	11.1002	0.439483	0.893548
NM_001359339	Clasp1	chr1	118389058	118609462	+	7693	1	10.2944	10.1975	10.1838	8.97243	-0.781417	9.91202	0.296021	0.886349
NR_027901	2900060B14Rik	chr1	118458669	118459265	-	596	1	4.04941	4.02068	4.23986	4.15789	1.38278	4.11696	0.476482	0.896797
NM_023755	Tfcp2l1	chr1	118627945	118685168	+	9253	1	12.3262	12.6212	12.0159	11.015	-1.27039	11.9946	0.0579369	0.886349
NM_001081125	Gli2	chr1	118834061	119053619	-	6692	1	8.50022	8.14614	7.96494	6.97057	-1.3798	7.89547	0.122712	0.886349
NR_105764	Mir6346	chr1	118954220	118954299	+	79	1	0	0	0	0		0	1	1
NM_008381	Inhbb	chr1	119415463	119422248	-	4253	1	9.18244	9.23273	9.28159	8.99201	-0.10102	9.17219	0.876079	0.978606
NM_022327	Ralb	chr1	119470305	119504782	-	2270	1	11.2401	11.2543	11.2535	11.1164	-0.091198	11.2161	0.87141	0.978098
NM_146103	Tmem185b	chr1	119526154	119528983	+	2827	1	9.45982	9.70482	9.51904	10.4491	0.776511	9.7832	0.264205	0.886349
NR_126486	3830432H09Rik	chr1	119529480	119536165	-	2410	1	0	0	0	0		0	1	1
NM_001113416	Epb41l5	chr1	119594824	119649000	-	2769	1	10.7247	10.7486	10.7931	10.4808	-0.135694	10.6868	0.816682	0.970916
NM_019933	Ptpn4	chr1	119658093	119837071	-	4677	1	6.23817	6.53712	6.496	6.11659	-0.2029	6.34697	0.852838	0.976344
NM_175106	Tmem177	chr1	119907901	119913183	-	3301	1	7.33679	7.5878	7.64244	7.72075	0.435527	7.57195	0.591124	0.924744
NM_001115074	Cfap221	chr1	119923340	119997232	-	2765	1	0	0	0	0		0	1	1
NM_001012322	Sctr	chr1	120006980	120063532	+	1906	1	0	0	0	0		0	1	1
NM_019432	Tmem37	chr1	120067377	120073780	-	1013	1	5.66816	5.39938	6.00333	6.27789	2.02705	5.83719	0.0933132	0.886349
NM_007830	Dbi	chr1	120113280	120121096	-	581	1	11.2198	11.2005	11.2313	11.8115	0.527442	11.3658	0.377996	0.886349
NM_028439	3110009E18Rik	chr1	120121187	120188189	+	488	1	6.74529	7.01286	7.19098	8.1788	1.86245	7.28198	0.0422324	0.886349
NM_001085409	Steap3	chr1	120226416	120271082	-	3120	1	7.5827	8.1414	7.90252	8.22523	0.331705	7.96296	0.679159	0.942905
NM_207233	C1ql2	chr1	120340582	120343174	+	1996	1	0	0	0	0		0	1	1
NM_010766	Marco	chr1	120474538	120505024	-	1906	1	0	0	0	0		0	1	1
NM_010133	En1	chr1	120602487	120607991	+	2550	1	1.69039	1.54096	1.54094	1.54152	-4.94891	1.57845	0.302458	0.886349
NR_038008	Celrr	chr1	121087405	121120975	+	1575	1	0	0	0	0		0	1	1
NM_133748	Insig2	chr1	121304353	121328024	-	2689	1	11.6242	11.8144	11.6558	12.1935	0.350209	11.822	0.553843	0.916882
NM_029955	Ccdc93	chr1	121431067	121506460	+	7227	1	8.55262	8.5427	8.21583	7.13806	-1.30583	8.1123	0.134975	0.886349
NM_010483	Htr5b	chr1	121509773	121528465	-	2000	1	5.77814	5.95488	5.11714	6.82051	1.1104	5.91767	0.514881	0.906654
NM_025860	Ddx18	chr1	121553835	121567980	-	2234	1	8.48238	8.50649	8.36245	8.34001	-0.258169	8.42283	0.71066	0.94773
NR_151524	Gm28590	chr1	122205145	122252180	+	1603	1	0	0	0	0		0	1	1
NM_199021	Dpp10	chr1	123332138	124045559	-	4602	1	0	0	0	0		0	1	1
NM_023735	Actr3	chr1	125392905	125435727	-	2732	1	12.391	12.419	12.4614	13.1066	0.632374	12.5945	0.28623	0.886349
NM_028787	Slc35f5	chr1	125561002	125595834	+	2743	1	11.2392	11.4266	11.4501	12.1912	0.818692	11.5768	0.185968	0.886349
NM_027677	Gpr39	chr1	125676996	125873861	+	2685	1	6.29097	6.39747	5.96514	6.13496	-0.87394	6.19713	0.424097	0.891524
NM_145100	Lypd1	chr1	125867622	125912214	-	6459	1	6.44797	6.42464	5.97395	6.32951	-0.76601	6.29401	0.482765	0.900214
NM_001081756	Nckap5	chr1	125913636	126830632	-	7194	1	7.34099	6.83344	7.34257	5.91644	-0.50662	6.85836	0.680837	0.942949
NM_145128	Mgat5	chr1	127204986	127482972	+	3084	1	7.97495	8.13177	7.8343	6.7365	-1.18269	7.66938	0.212634	0.886349
NM_028135	Tmem163	chr1	127490342	127678021	-	2507	1	1.36857	1.24689	1.24687	1.24734	-4.62701	1.27742	0.335359	0.886349
NM_001033041	Acmsd	chr1	127729413	127767564	+	2291	1	0.475014	0.453182	0.463916	0.491405	1.16988	0.47088	0.805162	1
NR_045298	2900009J06Rik	chr1	127753617	127774054	-	462	1	2.40661	2.37356	2.40583	2.5809	3.01382	2.44172	0.406705	0.890298
NM_028399	Ccnt2	chr1	127774164	127804837	+	3503	1	9.0306	8.90184	8.89698	8.85229	-0.159238	8.92043	0.808161	0.969038
NM_011737	Map3k19	chr1	127815271	127840290	-	3925	1	0	0	0	0		0	1	1
NM_178690	Rab3gap1	chr1	127868773	127943876	+	4225	1	10.5476	10.7399	10.8165	9.57725	-0.426373	10.4203	0.560292	0.918433
NM_001357573	Zranb3	chr1	127954179	128103001	-	5209	1	6.6547	7.1074	7.38499	6.60589	0.375947	6.93824	0.711146	0.94773
NM_181750	R3hdm1	chr1	128103306	128237735	+	4783	1	10.0024	9.928	10.078	9.2459	-0.352408	9.81359	0.60579	0.927743
NR_029543	Mir128-1	chr1	128202361	128202430	+	69	1	-0.935738	-0.935737	-0.924165	-0.918201	2.88999	-0.92846	0.554705	1
NM_001356529	Ubxn4	chr1	128244137	128279378	+	4126	1	11.1528	10.9158	11.1506	10.0759	-0.450306	10.8238	0.516402	0.906727
NM_001081078	Lct	chr1	128284756	128328318	-	6155	1	0	0	0	0		0	1	1
NM_001313695	Mcm6	chr1	128331575	128359705	-	4413	1	11.5436	11.5046	11.0935	9.73858	-1.35637	10.9701	0.0690753	0.886349
NM_177445	Dars	chr1	128363707	128417416	-	2214	1	12.2243	12.0538	12.1232	12.6471	0.407685	12.2621	0.485467	0.90082
NM_009911	Cxcr4	chr1	128588199	128592299	-	1810	1	7.76458	7.60796	7.23479	8.54306	0.741387	7.7876	0.422137	0.891431
NM_172485	Thsd7b	chr1	129273304	130219278	+	6223	1	-0.291879	-0.291878	-0.250253	-0.291722	3.4289	-0.281433	0.480403	1
NM_007827	Cd55b	chr1	130388528	130423043	-	1356	1	0	0	0	0		0	1	1
NR_151525	Gm15674	chr1	130422824	130437914	+	2434	1	0.326023	0.358551	0.357534	0.326266	-0.0117195	0.342093	0.998027	1
NM_010016	Cd55	chr1	130439026	130462744	-	2522	1	7.66697	7.22878	7.21959	6.06449	-1.37943	7.04496	0.22137	0.886349
NM_009581	Zp3r	chr1	130576706	130629606	-	2020	1	0	0	0	0		0	1	1
NM_007576	C4bp	chr1	130635921	130661618	-	1871	1	1.87085	1.70346	1.70343	1.70409	-5.12947	1.74545	0.284989	0.886349
NR_028304	C4bp-ps1	chr1	130670202	130681571	-	748	1	2.13921	2.33496	2.17111	2.14008	-2.74488	2.19634	0.533421	0.91353
NM_008825	Pfkfb2	chr1	130692255	130715821	-	7291	1	9.0374	9.73258	9.48782	9.06898	-0.231218	9.33169	0.74154	0.956395
NM_178691	Yod1	chr1	130717327	130722057	+	3823	1	9.25964	9.28665	9.20238	9.94648	0.59161	9.42379	0.385354	0.886349
NM_177604	AA986860	chr1	130731976	130744622	+	2903	1	11.2089	11.4489	11.2875	9.46884	-0.902832	10.8535	0.278133	0.886349
NR_151623	Gm28856	chr1	130766384	130784433	+	2824	1	0.971464	0.971469	1.07182	0.971845	4.73515	0.996649	0.32541	0.886349
NM_001170632	Fcamr	chr1	130800902	130814740	+	1902	1	4.75635	5.10455	5.05828	4.49959	-0.571668	4.85469	0.774348	0.96469
NM_011082	Pigr	chr1	130826684	130852249	+	3836	1	7.44965	7.58108	8.64669	6.30851	0.923319	7.49648	0.426901	0.892772
NM_026976	Fcmr	chr1	130865777	130880790	+	1481	1	2.11925	2.2618	2.20154	2.12011	-0.839385	2.17568	0.851229	0.975725
NM_053095	Il24	chr1	130882074	130887411	-	1108	1	2.29798	2.298	2.29794	2.6012	6.26713	2.37378	0.170013	0.886349
NM_021380	Il20	chr1	130906985	130911296	-	1024	1	0.126438	0.126441	0.126432	0.183188	3.8355	0.140625	0.428196	1
NM_001355135	Il19	chr1	130932656	130940115	-	874	1	0	0	0	0		0	1	1
NM_010548	Il10	chr1	131019845	131024970	+	1299	1	-1.74162	-1.74159	-1.73629	-1.74005	1.72404	-1.73989	0.729001	1
NM_008551	Mapkapk2	chr1	131053701	131097843	-	2858	1	10.3777	10.4398	10.2858	10.7528	0.208969	10.464	0.730273	0.953475
NM_145508	Dyrk3	chr1	131128441	131138234	-	2067	1	6.98963	6.72784	6.86975	5.62657	-0.974848	6.55344	0.483818	0.900563
NM_001136070	Eif2d	chr1	131153207	131173471	+	1959	1	10.7337	10.684	10.7724	10.9746	0.260186	10.7912	0.651063	0.938112
NM_018750	Rassf5	chr1	131176410	131245178	-	3397	1	9.19743	9.01034	8.96674	8.27422	-0.725219	8.86218	0.31548	0.886349
NM_019777	Ikbke	chr1	131254602	131279563	-	3179	1	7.76099	8.25432	8.79823	6.42618	0.259828	7.80993	0.823931	0.971684
NM_001081011	Srgap2	chr1	131285251	131527361	-	8015	1	9.52722	9.04836	9.485	8.336	-0.409292	9.09914	0.606203	0.927743
NM_175382	Fam72a	chr1	131527903	131539035	+	1348	1	5.60625	5.54141	5.57902	6.58771	1.90688	5.8286	0.12861	0.886349
NM_011924	Avpr1b	chr1	131599114	131612000	+	4144	1	0	0	0	0		0	1	1
NM_007799	Ctse	chr1	131638314	131675507	+	2108	1	0	0	0	0		0	1	1
NM_145509	Rab7b	chr1	131688695	131715439	+	4490	1	11.1854	11.2346	11.1873	10.0225	-0.683874	10.9074	0.332522	0.886349
NM_177243	Slc26a9	chr1	131744022	131770405	+	3617	1	7.08475	6.98233	7.61204	5.69622	0.0764644	6.84383	0.959342	0.992406
NM_178079	Pm20d1	chr1	131797395	131818115	+	3525	1	7.45464	7.88829	8.18035	7.00846	0.125763	7.63294	0.895032	0.983828
NM_173865	Slc41a1	chr1	131828012	131848864	+	4648	1	10.7956	10.5583	10.8508	9.66467	-0.408536	10.4674	0.571728	0.920611
NM_144875	Rab29	chr1	131867277	131872889	+	1183	1	8.88978	8.87426	8.95361	9.44592	0.580139	9.04089	0.388507	0.886349
NM_001145804	Nucks1	chr1	131910458	131936321	+	6084	1	12.7917	12.9654	12.8823	13.2132	0.26629	12.9631	0.634901	0.934561
NM_001177628	Slc45a3	chr1	131962915	131982972	+	3260	1	8.56556	8.1583	8.70232	9.15586	0.988609	8.64551	0.168175	0.886349
NM_007923	Elk4	chr1	132007605	132025684	+	3664	1	9.0939	8.80126	8.92645	8.44264	-0.417367	8.81606	0.55253	0.916797
NM_172510	Mfsd4a	chr1	132026621	132068062	-	2649	1	8.08594	8.21905	8.14194	7.63101	-0.442195	8.01949	0.57053	0.920585
NM_008795	Cdk18	chr1	132113547	132139685	-	3028	1	8.12417	7.41118	8.3295	7.32806	0.223793	7.79823	0.808015	0.969038
NM_001311104	Lemd1	chr1	132191436	132257382	+	1047	1	2.25044	2.25138	2.13701	2.1379	-5.50785	2.19418	0.207835	0.886349
NR_029777	Mir135b	chr1	132198088	132198184	+	96	1	0	0	0	0		0	1	1
NM_144810	Klhdc8a	chr1	132298626	132307357	+	4262	1	10.247	10.2782	10.0649	10.5921	0.151896	10.2956	0.805883	0.969038
NM_028778	Nuak2	chr1	132316125	132333488	+	3099	1	11.6702	11.6507	11.4019	11.859	-0.00943213	11.6454	0.987052	0.996899
NM_001311107	Tmcc2	chr1	132356315	132390318	-	3515	1	5.69743	5.60991	5.37066	5.0262	-1.75195	5.42605	0.217864	0.886349
NM_172516	Dstyk	chr1	132417453	132466959	+	6370	1	10.9013	10.5722	10.2631	10.0981	-0.875411	10.4587	0.140678	0.886349
NM_172517	Rbbp5	chr1	132477367	132505665	+	3616	1	10.1344	10.1612	9.93296	9.45064	-0.677354	9.91981	0.280765	0.886349
NM_029025	Tmem81	chr1	132506230	132508639	+	1738	1	5.76196	5.55067	5.52533	5.84546	0.136063	5.67086	0.915861	0.986144
NM_177129	Cntn2	chr1	132509425	132542940	-	9510	1	5.60803	4.80857	5.33084	4.64929	-0.889899	5.09918	0.643881	0.936604
NM_182716	Nfasc	chr1	132564690	132741797	-	9747	1	0	0	0	0		0	1	1
NR_045892	Gm10538	chr1	132729353	132732826	+	1876	1	0	0	0	0		0	1	1
NM_010732	Lrrn2	chr1	132880355	132940005	+	3342	1	6.9273	6.48562	6.3357	6.01124	-1.45139	6.43997	0.171008	0.886349
NM_001302803	Mdm4	chr1	132986105	133025416	-	7207	1	9.01225	8.59608	9.64042	8.69169	0.736809	8.98511	0.328726	0.886349
NM_001099276	Pik3c2b	chr1	133046012	133108688	+	7894	1	9.49095	9.58823	9.69181	8.53227	-0.440312	9.32582	0.565468	0.92014
NM_133819	Ppp1r15b	chr1	133131166	133139800	+	5584	1	11.4804	11.3504	11.4935	10.6207	-0.412263	11.2363	0.524867	0.909939
NM_001160268	Plekha6	chr1	133246097	133303435	+	7060	1	9.9194	9.73242	10.1661	7.98003	-0.409289	9.4495	0.666626	0.941962
NR_037984	Gm19461	chr1	133249852	133269808	-	3108	1	-0.291879	-0.291878	-0.250253	-0.291722	3.4289	-0.281433	0.480403	1
NM_026680	Golt1a	chr1	133309823	133323026	+	1835	1	1.99674	2.04818	2.01599	1.95436	-1.13561	2.00382	0.784165	0.965215
NM_178260	Kiss1	chr1	133327212	133329722	+	492	1	1.08098	1.12315	1.08047	1.05965	-1.99403	1.08607	0.674063	0.942217
NM_031193	Ren2	chr1	133350566	133360323	+	1514	1	0	0	0	0		0	1	1
NM_031192	Ren1	chr1	133350674	133360319	+	1411	1	0	0	0	0		0	1	1
NM_175443	Etnk2	chr1	133363572	133380319	+	2270	1	9.18396	8.94354	8.87075	9.86308	0.665407	9.21533	0.365749	0.886349
NM_011439	Sox13	chr1	133382300	133424212	-	3515	1	7.50058	7.67747	7.11567	7.27555	-0.840066	7.39232	0.313126	0.886349
NM_009227	Snrpe	chr1	133603871	133610280	-	485	1	10.0141	10.0703	10.0636	10.737	0.637509	10.2212	0.316971	0.886349
NM_001357228	Zc3h11a	chr1	133619862	133661399	-	4810	1	10.4568	10.4145	10.3225	9.40427	-0.737448	10.1495	0.281683	0.886349
NM_001166552	Zbed6	chr1	133655879	133660885	-	5004	1	5.49351	5.58055	5.45756	5.35322	-0.529318	5.47121	0.690189	0.945736
NM_001159649	Lax1	chr1	133679029	133690108	-	2363	1	-1.7431	-1.74306	-1.74322	-1.73051	2.16559	-1.73997	0.661944	1
NM_001167949	Atp2b4	chr1	133702674	133753747	-	8269	1	7.86481	8.0939	8.13007	7.82811	0.00974131	7.97922	0.989851	0.997661
NR_105868	Mir6903	chr1	133726558	133726645	-	87	1	0	0	0	0		0	1	1
NM_054076	Optc	chr1	133897194	133907173	-	1882	1	0	0	0	0		0	1	1
NM_054077	Prelp	chr1	133910304	133921401	-	3597	1	9.59196	9.59433	8.94059	6.96178	-1.94006	8.77216	0.0595453	0.886349
NM_021355	Fmod	chr1	134037254	134048280	+	3118	1	4.52471	3.91303	4.27356	3.91755	-1.00313	4.15721	0.709975	0.94773
NM_007570	Btg2	chr1	134074865	134079155	-	3079	1	11.214	11.548	11.1451	12.1888	0.612524	11.524	0.367418	0.886349
NM_001284525	Chit1	chr1	134111242	134151540	+	1837	1	9.63955	9.89489	9.93276	9.74254	0.10771	9.80244	0.861139	0.977143
NM_007695	Chil1	chr1	134182404	134190031	+	1677	1	6.8415	6.88631	7.49487	6.83984	0.813167	7.01563	0.388986	0.886349
NM_016749	Mybph	chr1	134193448	134201232	+	1816	1	-1.74168	-1.73608	-1.74174	-1.74006	-1.05315	-1.73989	0.833067	1
NM_001008533	Adora1	chr1	134199215	134235457	-	5815	1	2.9456	2.65333	2.61514	2.61682	-6.17242	2.70772	0.097092	0.886349
NR_160520	Myoparr	chr1	134288595	134289761	-	1166	1	0	0	0	0		0	1	1
NM_031189	Myog	chr1	134290004	134292548	+	1475	1	0	0	0	0		0	1	1
NM_001144855	Ppfia4	chr1	134296783	134332928	-	6036	1	0.529839	0.603651	0.52983	0.530118	-3.86207	0.548359	0.422555	1
NR_151737	Tmem183a	chr1	134346096	134362006	-	3331	1	11.4812	11.5262	11.7548	12.0638	0.625759	11.7065	0.26843	0.886349
NM_173771	4933406M09Rik	chr1	134385940	134390983	+	1764	1	0	0	0	0		0	1	1
NR_149307	Cyb5r1	chr1	134405781	134411738	+	2413	1	9.26667	9.06092	9.51265	9.90019	0.902538	9.43511	0.159407	0.886349
NM_028320	Adipor1	chr1	134415378	134433350	+	3112	1	12.8352	12.8822	12.8308	13.5979	0.622962	13.0365	0.305091	0.886349
NM_001311136	Klhl12	chr1	134455531	134490873	+	3249	1	10.026	9.8828	9.96796	10.1565	0.173489	10.0083	0.77284	0.9643
NM_145510	Rabif	chr1	134494639	134507889	+	1981	1	10.6388	10.6681	10.9781	11.5402	0.97731	10.9563	0.104224	0.886349
NM_001145300	Mgat4e	chr1	134540941	134549682	-	1730	1	-0.0625544	-0.0735695	-0.0735773	-0.0353603	1.7997	-0.0612654	0.711667	1
NM_152895	Kdm5b	chr1	134560178	134632878	+	6271	1	12.3406	12.2668	12.2864	11.2334	-0.624152	12.0318	0.350094	0.886349
NM_009307	Syt2	chr1	134646612	134753149	+	7175	1	4.61743	4.97656	4.15259	4.15961	-8.10624	4.47655	0.000486383	0.120056
NM_001081307	Ppp1r12b	chr1	134754666	134955940	-	8986	1	8.39507	8.41901	9.13523	7.58668	0.381162	8.38399	0.672377	0.942063
NR_162775	Mir5104b	chr1	134946234	134946299	-	65	1	0	0	0	0		0	1	1
NM_026024	Ube2t	chr1	134962565	134974179	+	1124	1	7.4283	7.84266	7.65336	7.86875	0.218122	7.69827	0.788718	0.96607
NM_001033409	Lgr6	chr1	134986353	135105276	-	3603	1	8.59986	8.46023	8.48158	7.89557	-0.539196	8.35931	0.472845	0.89586
NR_153383	Ptprv	chr1	135108498	135132575	-	6052	1	4.60887	4.20343	4.31131	4.79583	0.879058	4.47986	0.664244	0.940923
NM_177081	Ptpn7	chr1	135132700	135145326	+	3283	1	0	0	0	0		0	1	1
NM_026823	Arl8a	chr1	135146834	135156268	+	1693	1	8.3371	8.33183	8.32632	8.15561	-0.164506	8.28772	0.817827	0.971169
NM_134438	Gpr37l1	chr1	135160250	135167681	-	2249	1	2.92835	2.72352	2.86329	2.72483	-0.607091	2.81	0.871871	0.978098
NM_001163131	Elf3	chr1	135253574	135258472	-	1989	1	13.1494	13.1776	13.178	13.1957	0.0344617	13.1752	0.949246	0.991171
NM_145417	Rnpep	chr1	135262699	135284084	-	2288	1	13.1004	13.0954	13.1548	13.4819	0.344602	13.2081	0.534699	0.91353
NM_011590	Timm17a	chr1	135301535	135313737	-	909	1	10.7699	10.7279	10.7892	11.2571	0.45633	10.886	0.442692	0.893661
NM_053106	Lmod1	chr1	135324813	135368065	+	3937	1	1.25856	1.38127	1.25855	1.25903	-4.63973	1.28935	0.334016	0.886349
NM_175259	Shisa4	chr1	135371456	135375063	-	1183	1	6.35081	6.10829	5.89924	6.20952	-0.512027	6.14196	0.652375	0.938527
NM_001357577	Ipo9	chr1	135382312	135430499	-	6390	1	10.5689	10.734	10.8806	9.75643	-0.296129	10.485	0.675819	0.942343
NM_173437	Nav1	chr1	135434580	135585355	-	12736	1	8.18412	7.82359	6.86677	6.12035	-2.96596	7.24871	0.00206233	0.264344
NR_049188	Mir1231	chr1	135454603	135454683	-	80	1	0	0	0	0		0	1	1
NR_151586	Gm4793	chr1	135597776	135599934	+	727	1	0	0	0	0		0	1	1
NM_001360782	Csrp1	chr1	135720063	135752229	+	1815	1	12.736	12.686	12.7705	13.2667	0.49735	12.8648	0.385903	0.886349
NM_013750	Phlda3	chr1	135766085	135769134	+	1463	1	12.4732	12.4443	12.4598	13.1378	0.581305	12.6288	0.330462	0.886349
NM_001112702	Tnni1	chr1	135799511	135810989	+	1027	1	5.94717	6.49961	6.53009	6.42083	0.579885	6.34943	0.603375	0.927524
NM_133664	Lad1	chr1	135818598	135833341	+	2980	1	12.9173	12.8138	12.8855	10.3701	-0.900353	12.2467	0.335868	0.886349
NM_001130179	Tnnt2	chr1	135836334	135852268	+	1190	1	4.45959	4.62136	4.32909	4.1265	-2.20984	4.38414	0.296984	0.886349
NM_001313701	Pkp1	chr1	135871394	135919207	-	4650	1	14.0711	14.0045	13.9409	12.0911	-0.964798	13.5269	0.231162	0.886349
NM_177642	Igfn1	chr1	135953578	136006342	-	8968	1	0	0	0	0		0	1	1
NM_001160145	Tmem9	chr1	136008219	136035030	+	1587	1	10.6678	10.6509	10.6113	11.9103	1.17927	10.9601	0.0963358	0.886349
NM_001270609	Ascl5	chr1	136050804	136051370	+	565	1	0	0	0	0		0	1	1
NM_001081023	Cacna1s	chr1	136052811	136119822	+	6295	1	2.54927	2.2786	2.29069	2.27981	-4.40965	2.34959	0.298477	0.886349
NR_046168	Gm15850	chr1	136127719	136131183	-	501	1	0	0	0	0		0	1	1
NM_001039472	Kif21b	chr1	136131390	136178001	+	9080	1	5.59941	5.91007	6.19064	5.08105	0.0991046	5.69529	0.954039	0.99194
NM_001329610	Mroh3	chr1	136181786	136212828	-	2908	1	-1.09602	-1.09602	-1.078	-1.09365	2.45167	-1.09092	0.618947	1
NM_028872	Inava	chr1	136213522	136234280	-	3001	1	11.3943	11.4154	11.4814	10.9546	-0.234315	11.3114	0.693704	0.945736
NM_001101516	Gpr25	chr1	136258914	136260926	-	2010	1	-0.248504	-0.2267	-0.227386	-0.248342	0.00318438	-0.237733	0.999473	1
NM_001347109	Camsap2	chr1	136268123	136346104	-	7785	1	9.14791	8.69744	8.67757	8.56602	-0.556421	8.77223	0.420337	0.891026
NR_024328	9230116N13Rik	chr1	136411916	136415519	-	2094	1	3.86195	3.84629	3.8229	3.67688	-0.983416	3.80201	0.655953	0.938899
NM_026500	Ddx59	chr1	136415271	136440220	+	2218	1	8.08614	7.84431	8.2268	8.25003	0.498951	8.10182	0.498877	0.90317
NM_001287179	Kif14	chr1	136467848	136530819	+	8307	1	5.10311	5.19402	5.05725	5.13946	-0.239041	5.12346	0.87024	0.977912
NM_177643	Zfp281	chr1	136624901	136630391	+	5267	1	8.79788	9.46496	8.25942	8.13847	-1.68416	8.66518	0.017589	0.787492
NR_045324	Gm19705	chr1	136683396	136690805	+	411	1	1.28222	1.32549	1.3638	1.28269	0.967221	1.31355	0.835493	0.972344
NR_037986	Platr22	chr1	136696211	136725728	+	1194	1	0	0	0	0		0	1	1
NM_001159769	Nr5a2	chr1	136843584	136953630	-	3624	1	0	0	0	0		0	1	1
NR_029795	Mir181a-1	chr1	137966455	137966541	+	86	1	0	0	0	0		0	1	1
NR_029820	Mir181b-1	chr1	137966639	137966718	+	79	1	0	0	0	0		0	1	1
NM_011210	Ptprc	chr1	138062859	138175305	-	5217	1	-0.935738	-0.935737	-0.924165	-0.918201	2.88999	-0.92846	0.554705	1
NM_177397	Atp6v1g3	chr1	138273738	138289462	+	1882	1	0	0	0	0		0	1	1
NM_021605	Nek7	chr1	138483837	138619757	-	4292	1	11.5304	11.6841	11.535	11.875	0.163796	11.6561	0.774724	0.96469
NR_040304	Gm5833	chr1	138640095	138682075	-	1925	1	0	0	0	0		0	1	1
NM_001042577	Lhx9	chr1	138830944	138842444	-	2073	1	0	0	0	0		0	1	1
NM_001081226	2310009B15Rik	chr1	138851979	138856854	-	566	1	8.24499	8.22978	8.42568	9.75797	1.75254	8.6646	0.0288217	0.886349
NR_138576	1700019P21Rik	chr1	138876272	138876950	-	408	1	0	0	0	0		0	1	1
NM_001166501	Dennd1b	chr1	138963709	139176042	+	8181	1	7.44378	8.00702	7.91315	7.4161	-0.135292	7.69501	0.874244	0.978183
NR_108103	4930596I21Rik	chr1	138977657	138979246	+	457	1	1.61045	1.61045	1.61043	1.77012	5.43439	1.65036	0.257908	0.886349
NM_133239	Crb1	chr1	139198254	139377076	-	4688	1	0	0	0	0		0	1	1
NR_040455	4933436E23Rik	chr1	139379452	139402852	+	1102	1	0	0	0	0		0	1	1
NR_151522	Gm34816	chr1	139408280	139413864	+	497	1	0	0	0	0		0	1	1
NM_172643	Zbtb41	chr1	139422383	139453007	+	8349	1	9.66845	9.23959	9.1892	9.40292	-0.284971	9.37504	0.662358	0.940496
NM_009791	Aspm	chr1	139454773	139494088	+	9836	1	9.23027	8.76533	8.71299	7.73301	-1.16355	8.6104	0.14994	0.886349
NM_031164	F13b	chr1	139501707	139523756	+	2364	1	0	0	0	0		0	1	1
NM_015780	Cfhr1	chr1	139547064	139560222	-	1724	1	0	0	0	0		0	1	1
NM_001029977	Gm4788	chr1	139697919	139781239	-	2870	1	-1.74162	-1.74159	-1.73629	-1.74005	1.72404	-1.73989	0.729001	1
NM_001025575	Cfhr2	chr1	139810292	139858699	-	1594	1	0	0	0	0		0	1	1
NM_009888	Cfh	chr1	140085855	140183411	-	4341	1	7.93484	8.45826	8.18536	7.77601	-0.423322	8.08862	0.590566	0.924718
NM_001081027	Kcnt2	chr1	140245718	140614045	+	8250	1	3.25674	2.92656	3.0399	2.92845	-1.73723	3.03791	0.618809	0.931521
NR_040604	4930590L20Rik	chr1	140570176	140656402	-	547	1	0	0	0	0		0	1	1
NM_145991	Cdc73	chr1	143603276	143702893	-	7091	1	8.75493	8.99194	8.50945	8.82609	-0.345733	8.7706	0.614109	0.930739
NM_020025	B3galt2	chr1	143640697	143649937	+	4574	1	5.27971	5.19875	5.03891	4.96449	-1.15584	5.12047	0.427493	0.892965
NM_001038592	Glrx2	chr1	143739568	143749678	+	3597	1	9.76169	10.0104	9.83129	10.3753	0.384142	9.99466	0.546476	0.915636
NM_013835	Ro60	chr1	143750791	143777051	-	8709	1	10.2451	10.2922	9.74083	9.33804	-1.12332	9.90406	0.0694447	0.886349
NM_001159866	Uchl5	chr1	143777278	143807466	+	1835	1	10.6889	10.7616	10.7776	11.2145	0.446057	10.8606	0.45134	0.893921
NM_009061	Rgs2	chr1	143999338	144004149	-	3002	1	7.39275	7.38649	6.61457	7.382	-0.680145	7.19395	0.476245	0.896797
NM_153171	Rgs13	chr1	144138667	144177372	-	1489	1	0	0	0	0		0	1	1
NM_015811	Rgs1	chr1	144244669	144249104	-	1323	1	-0.590031	-0.610728	-0.600546	-0.609526	-0.712693	-0.602708	0.883674	1
NM_001290269	Rgs21	chr1	144519690	144567667	-	820	1	0	0	0	0		0	1	1
NM_022881	Rgs18	chr1	144752683	144775427	-	2016	1	-1.06309	-1.07252	-1.06331	-1.0701	0.283302	-1.06726	0.954597	1
NM_001145807	Brinp3	chr1	146497687	146902472	+	2750	1	0	0	0	0		0	1	1
NM_008869	Pla2g4a	chr1	149829619	149961290	-	2835	1	10.6548	10.7886	10.4428	10.3041	-0.53798	10.5476	0.353974	0.886349
NR_015466	Ptgs2os	chr1	150074873	150099874	-	2989	1	2.58034	2.58035	2.64388	2.83213	6.46023	2.65918	0.0871221	0.886349
NM_011198	Ptgs2	chr1	150100031	150108234	+	4448	1	6.94592	7.79282	6.66527	5.86683	-2.4147	6.81771	0.0287107	0.886349
NR_110420	Ptgs2os2	chr1	150159043	150164948	-	1743	1	0	0	0	0		0	1	1
NM_001159730	Pdc	chr1	150319417	150333906	+	1241	1	0	0	0	0		0	1	1
NR_040603	2310030A07Rik	chr1	150320681	150346771	-	606	1	0	0	0	0		0	1	1
NM_145511	Odr4	chr1	150361311	150393055	-	3226	1	9.4403	10.1075	9.77005	8.98792	-0.595644	9.57645	0.410509	0.890856
NM_133780	Tpr	chr1	150392838	150449935	+	7496	1	10.5044	10.2774	9.98493	9.90646	-0.714945	10.1683	0.228955	0.886349
NM_021400	Prg4	chr1	150449412	150466165	-	4263	1	5.84417	5.7746	5.61388	6.38373	0.825134	5.9041	0.510773	0.905748
NM_001024720	Hmcn1	chr1	150562502	150993435	-	18205	1	6.70891	6.56603	6.15351	7.06374	0.185593	6.62305	0.866104	0.977236
NR_038011	C730036E19Rik	chr1	151138034	151144095	+	2633	1	0	0	0	0		0	1	1
NM_001359263	Ivns1abp	chr1	151344486	151364444	+	4341	1	12.3932	12.4408	12.1932	12.3785	-0.19077	12.3514	0.729489	0.95326
NM_025819	Swt1	chr1	151367699	151428435	-	3646	1	8.63738	8.48574	8.44738	8.84014	0.171266	8.60266	0.807387	0.969038
NM_026876	Trmt1l	chr1	151428542	151458183	+	2754	1	9.1736	9.2756	9.4671	8.83858	-0.0421836	9.18872	0.950904	0.991617
NR_106150	Mir7682	chr1	151442393	151442450	+	57	1	0	0	0	0		0	1	1
NM_001360844	Rnf2	chr1	151469398	151500991	-	3565	1	10.3794	10.1675	10.1559	10.3096	-0.0678451	10.2531	0.909059	0.985925
NM_022018	Fam129a	chr1	151571373	151719347	+	3923	1	9.82245	9.70439	10.0898	8.32109	-0.347119	9.48442	0.68901	0.945449
NR_151475	2810414N06Rik	chr1	151748950	151755018	-	1453	1	4.736	4.54674	4.41378	4.19979	-2.24431	4.47408	0.278404	0.886349
NM_001039644	Edem3	chr1	151755374	151822328	+	6582	1	10.2156	10.0986	10.5166	9.43247	-0.078865	10.0658	0.911886	0.986117
NM_197990	1700025G04Rik	chr1	151884524	152090320	-	9746	1	9.76498	9.67276	9.70675	9.05648	-0.46341	9.55024	0.488069	0.901235
NM_025677	Tsen15	chr1	152370736	152386682	-	1125	1	7.51227	7.38928	7.14789	7.84965	0.229244	7.47477	0.795723	0.966758
NM_177756	Colgalt2	chr1	152399867	152510695	+	4042	1	0	0	0	0		0	1	1
NM_001346118	Rgl1	chr1	152516763	152766305	-	5068	1	7.4345	6.86319	6.10814	5.51388	-3.29276	6.47993	0.00504424	0.445407
NM_001081197	Apobec4	chr1	152750551	152757544	+	1562	1	0	0	0	0		0	1	1
NM_026369	Arpc5	chr1	152766542	152775580	+	1891	1	12.6229	12.6497	12.6643	13.2401	0.524211	12.7943	0.368757	0.886349
NM_010877	Ncf2	chr1	152800153	152836990	+	3572	1	2.35867	2.44275	2.48656	2.36794	0.627099	2.41398	0.852983	0.976344
NM_001160257	Smg7	chr1	152836995	152902645	-	5913	1	10.5542	10.1024	9.93686	9.22234	-1.11517	9.95395	0.0997618	0.886349
NM_175460	Nmnat2	chr1	152955101	153119261	+	4510	1	5.1632	4.85231	5.17075	5.45842	1.34922	5.16117	0.370884	0.886349
NM_008485	Lamc2	chr1	153122756	153186447	-	5138	1	10.8989	10.8691	10.5948	9.27545	-1.14802	10.4096	0.126899	0.886349
NM_010683	Lamc1	chr1	153218922	153332786	-	7592	1	9.3262	9.06923	8.74908	7.9327	-1.3235	8.7693	0.0791443	0.886349
NR_033736	E330020D12Rik	chr1	153404186	153414233	-	2823	1	0	0	0	0		0	1	1
NM_001033162	Shcbp1l	chr1	153425209	153452574	+	2033	1	0	0	0	0		0	1	1
NM_007842	Dhx9	chr1	153455758	153487660	-	4583	1	9.79612	9.26601	9.67973	8.81029	-0.370693	9.38804	0.613375	0.930594
NM_028749	Npl	chr1	153503016	153549714	-	1389	1	5.26335	5.58222	5.17498	5.4238	-0.548649	5.36109	0.696766	0.945736
NM_001347115	Rgs8	chr1	153665673	153697665	+	5389	1	0	0	0	0		0	1	1
NR_046171	C230024C17Rik	chr1	153721240	153737829	-	3334	1	0	0	0	0		0	1	1
NM_011267	Rgs16	chr1	153740353	153745468	+	2328	1	3.22485	3.2249	3.22472	3.96931	7.62557	3.41095	0.0218812	0.851935
NM_011882	Rnasel	chr1	153749426	153764221	+	4747	1	8.27764	8.38859	8.59027	8.2695	0.195316	8.3815	0.784897	0.965215
NM_001243223	Rgsl1	chr1	153779387	153844141	-	3617	1	0	0	0	0		0	1	1
NM_178243	Teddm2	chr1	153849542	153851195	-	1651	1	1.78829	1.96595	1.78827	1.78897	-5.22471	1.83287	0.276059	0.886349
NM_001008426	Teddm1b	chr1	153874345	153876871	+	2524	1	0	0	0	0		0	1	1
NM_178244	Teddm1a	chr1	153891646	153893060	+	1412	1	-0.615994	-0.605489	-0.595796	-0.614768	1.00438	-0.608012	0.838524	1
NR_106194	Mir8114	chr1	153899926	153900036	+	110	1	5.35263	5.33616	5.6106	5.96863	1.73988	5.567	0.171461	0.886349
NM_008131	Glul	chr1	153899929	153909723	+	2798	1	10.9494	10.9417	11.5056	11.7318	1.02952	11.2821	0.06838	0.886349
NM_001204908	Zfp648	chr1	154201187	154206838	+	3037	1	2.90973	2.82157	2.69652	2.69786	-6.13403	2.78142	0.095028	0.886349
NR_040629	4930452N14Rik	chr1	154241521	154256906	-	609	1	0	0	0	0		0	1	1
NR_108050	4930532M18Rik	chr1	154255689	154270416	+	478	1	0	0	0	0		0	1	1
NM_009782	Cacna1e	chr1	154392519	154725920	-	12648	1	0	0	0	0		0	1	1
NR_151545	Gm9530	chr1	155063447	155083264	-	3272	1	3.64919	3.6608	3.67824	3.91405	1.49126	3.72557	0.496199	0.902739
NM_010500	Ier5	chr1	155096367	155099636	-	3267	1	11.1888	11.0129	11.0077	11.6411	0.401619	11.2127	0.511341	0.905877
NM_008209	Mr1	chr1	155127874	155146814	-	2539	1	10.3312	10.4725	10.1431	8.48689	-1.21171	9.85842	0.149761	0.886349
NM_021433	Stx6	chr1	155158703	155203517	+	2449	1	12.0914	12.0564	12.0539	12.1245	0.0234499	12.0815	0.965982	0.993114
NM_001370865	BC034090	chr1	155212471	155244532	-	4949	1	5.48308	4.83218	5.44825	4.66423	-0.275815	5.10693	0.886599	0.981244
NM_011273	Xpr1	chr1	155275657	155417444	-	7634	1	10.507	10.3179	10.511	9.88471	-0.268366	10.3051	0.672893	0.942063
NR_132128	Gm5532	chr1	155520173	155527111	-	1749	1	2.4313	2.16574	2.16569	2.16689	-5.68582	2.2324	0.23556	0.886349
NM_028250	Acbd6	chr1	155558120	155687233	+	1487	1	9.80978	9.86387	9.88675	9.78071	-0.00322881	9.83528	0.995724	0.99819
NM_010712	Lhx4	chr1	155701694	155742027	-	1843	1	0	0	0	0		0	1	1
NM_001024945	Qsox1	chr1	155778155	155812899	-	3347	1	12.7714	12.827	12.9944	13.5069	0.71278	13.025	0.214445	0.886349
NM_001039184	Cep350	chr1	155844964	155973255	-	13267	1	8.54912	8.09452	8.04444	7.79685	-0.776215	8.12123	0.306407	0.886349
NM_001160018	Tor1aip1	chr1	156004599	156036480	-	4290	1	10.2622	10.2492	10.4045	9.64785	-0.254195	10.1409	0.698639	0.946083
NM_001160180	Tor1aip2	chr1	156035727	156053736	+	2692	1	11.8705	11.9044	12.0395	12.8688	0.956984	12.1708	0.123115	0.886349
NM_177838	Fam163a	chr1	156075956	156205026	-	3885	1	0	0	0	0		0	1	1
NM_001134741	Tdrd5	chr1	156255296	156303348	-	3423	1	3.82856	4.58905	4.00045	3.90914	-2.20467	4.0818	0.351328	0.886349
NM_130456	Nphs2	chr1	156310719	156328035	+	3114	1	3.06438	3.66525	3.06428	3.06755	-6.91283	3.21537	0.051817	0.886349
NM_001346967	Axdnd1	chr1	156330415	156420915	-	3708	1	0	0	0	0		0	1	1
NM_009230	Soat1	chr1	156428108	156474328	-	4767	1	9.46694	9.70889	8.93756	10.0817	0.0998417	9.54877	0.893829	0.983471
NM_001136104	Abl2	chr1	156558787	156649619	+	10387	1	7.67832	8.47043	8.05161	7.39679	-0.695416	7.89929	0.423393	0.891431
NM_023141	Tor3a	chr1	156653617	156674339	-	3260	1	10.7488	10.6819	11.0758	10.8815	0.41142	10.847	0.473267	0.89586
NM_145413	Fam20b	chr1	156678571	156718910	-	4228	1	11.3206	11.2841	11.4817	10.3361	-0.371469	11.1056	0.593225	0.925534
NM_001159965	Ralgps2	chr1	156804166	156939626	-	6970	1	10.9352	10.8265	10.6268	10.0286	-0.787573	10.6043	0.205126	0.886349
NM_028333	Angptl1	chr1	156839023	156861079	+	2184	1	4.40449	4.25304	4.51769	4.06573	-0.0575553	4.31024	0.979573	0.994592
NM_001305062	Tex35	chr1	157099147	157108680	-	801	1	0	0	0	0		0	1	1
NM_177644	Rasal2	chr1	157135183	157412595	-	10026	1	7.50619	7.85971	7.44941	8.00626	0.133183	7.70539	0.873747	0.978183
NR_027984	2810025M15Rik	chr1	157412352	157420236	+	1191	1	8.69352	8.54651	8.89484	9.60376	1.14774	8.93466	0.102575	0.886349
NM_001033284	Cryzl2	chr1	157458568	157489062	+	1620	1	6.34008	6.19793	6.29309	5.95631	-0.385354	6.19685	0.730898	0.953754
NR_151610	Gm15486	chr1	157498002	157511723	-	532	1	0	0	0	0		0	1	1
NM_001159986	Sec16b	chr1	157526170	157568424	+	4320	1	3.5755	3.88321	3.98692	3.57868	0.527639	3.75608	0.858952	0.977143
NM_207583	Brinp2	chr1	158245269	158356260	-	4091	1	0	0	0	0		0	1	1
NM_007495	Astn1	chr1	158362304	158691786	+	7175	1	0	0	0	0		0	1	1
NR_030441	Mir488	chr1	158505625	158505733	+	108	1	0	0	0	0		0	1	1
NM_001085376	Pappa2	chr1	158711735	158958175	-	8948	1	2.58597	2.58599	2.96558	2.58774	6.61559	2.68132	0.110943	0.886349
NM_001360878	Cop1	chr1	159232200	159354872	+	12440	1	7.48238	8.15945	7.67281	7.71256	-0.362409	7.7568	0.662644	0.940518
NR_144489	Pou5f1-rs1	chr1	159293773	159294165	+	392	1	0	0	0	0		0	1	1
NR_028518	Scarna3a	chr1	159340307	159340424	+	117	1	-0.242583	-0.210112	-0.231949	-0.24242	-1.30957	-0.231766	0.786484	1
NR_039543	Mir1843b	chr1	159340358	159340423	+	65	1	-1.05867	-1.03966	-1.05867	-1.05628	-2.05437	-1.05332	0.674516	1
NM_022312	Tnr	chr1	159523769	159924922	+	5370	1	0	0	0	0		0	1	1
NM_001162896	4930523C07Rik	chr1	160044380	160078586	+	4029	1	9.08527	9.20322	8.8254	9.41343	0.0236309	9.13183	0.972415	0.993227
NR_038030	4930562F07Rik	chr1	160074735	160077918	-	827	1	7.60419	7.75227	7.40669	8.2047	0.394441	7.74196	0.643617	0.936604
NM_177839	Tnn	chr1	160085032	160153575	-	5785	1	0.971464	0.971469	1.07182	0.971845	4.73515	0.996649	0.32541	0.886349
NM_025474	Mrps14	chr1	160195215	160201186	+	2010	1	11.2627	11.3118	11.2932	12.1976	0.822694	11.5163	0.198861	0.886349
NM_009786	Cacybp	chr1	160202367	160212892	-	2107	1	11.2836	11.1915	11.4543	11.585	0.430287	11.3786	0.443352	0.893661
NM_001038621	Rabgap1l	chr1	160219174	160351571	-	6327	1	10.3511	10.1826	10.3692	9.00226	-0.580674	9.97628	0.452146	0.893944
NR_035448	Mir1927	chr1	160295864	160295972	-	108	1	0	0	0	0		0	1	1
NM_001368668	Gpr52	chr1	160574717	160579704	-	3930	1	0	0	0	0		0	1	1
NM_001024952	Rc3h1	chr1	160906411	160974976	+	10989	1	9.24769	8.52948	8.97893	8.70738	-0.165197	8.86587	0.820104	0.971575
NM_080844	Serpinc1	chr1	160978606	161003014	+	2151	1	3.30254	3.34692	3.14544	3.11502	-3.80029	3.22748	0.1877	0.886349
NM_173424	Zbtb37	chr1	161017756	161034849	-	3973	1	4.76596	4.82705	4.60295	4.62997	-1.08021	4.70648	0.509655	0.904877
NR_153812	Gas5	chr1	161034916	161038539	+	739	1	10.3539	10.405	10.3402	11.2908	0.820335	10.5975	0.217466	0.886349
NR_028543	Snord47	chr1	161038092	161038156	+	64	1	0.577156	0.608969	0.555467	0.55576	-3.85849	0.574338	0.422993	1
NM_172644	Dars2	chr1	161040601	161070660	-	3602	1	9.26712	9.92326	9.44156	9.45591	-0.317571	9.52196	0.633628	0.934393
NR_131028	Cenpl	chr1	161070767	161086724	+	2433	1	8.95467	8.8071	9.28019	10.0515	1.38462	9.27336	0.043792	0.886349
NM_001039482	Klhl20	chr1	161088378	161131479	-	4023	1	8.87326	8.78432	8.5237	7.87325	-1.01297	8.51363	0.173274	0.886349
NM_028664	Ankrd45	chr1	161142712	161170507	+	3714	1	0	0	0	0		0	1	1
NM_001195189	Tex50	chr1	161156843	161159314	-	950	1	0	0	0	0		0	1	1
NM_001303408	Prdx6	chr1	161240112	161251210	-	2481	1	12.7047	12.7291	12.6817	13.3565	0.523564	12.868	0.379349	0.886349
NM_009452	Tnfsf4	chr1	161395438	161418206	+	1604	1	0	0	0	0		0	1	1
NM_183391	Tnfsf18	chr1	161494657	161505290	+	2059	1	4.05718	3.88148	3.83694	4.34094	1.25588	4.02914	0.61143	0.930351
NM_001205243	Fasl	chr1	161780692	161788495	-	1883	1	0	0	0	0		0	1	1
NM_001357401	Suco	chr1	161816112	161876682	-	6300	1	9.8488	9.59946	9.78881	9.08614	-0.377764	9.5808	0.578201	0.922182
NM_001204905	4930558K02Rik	chr1	161942089	161969148	-	1004	1	-0.0707381	-0.059622	-0.0707438	-0.0325256	1.79314	-0.0584074	0.712644	1
NM_001039045	Pigc	chr1	161969188	161973435	+	3284	1	11.0336	11.0598	11.1192	12.1644	1.07279	11.3443	0.105429	0.886349
NM_172646	Dnm3	chr1	161987302	162478034	-	7489	1	5.67565	6.11406	5.47221	5.46532	-1.60851	5.68181	0.198085	0.886349
NR_040562	2810442N19Rik	chr1	162004969	162016485	+	916	1	-1.74168	-1.73608	-1.74174	-1.74006	-1.05315	-1.73989	0.833067	1
NR_002870	Dnm3os	chr1	162217623	162225550	+	7927	1	4.37586	4.95483	4.39012	5.23712	0.844974	4.73948	0.678724	0.942905
NR_029810	Mir199a-2	chr1	162217814	162217923	+	109	1	0	0	0	0		0	1	1
NR_029796	Mir214	chr1	162223368	162223477	+	109	1	-1.74168	-1.73608	-1.74174	-1.74006	-1.05315	-1.73989	0.833067	1
NM_144877	Eef1aknmt	chr1	162533672	162548345	-	2780	1	9.30597	9.32349	9.24824	9.66986	0.269542	9.38689	0.6762	0.942702
NM_001356527	Vamp4	chr1	162570515	162599080	+	5241	1	10.7724	11.0367	10.6671	11.9926	0.908646	11.1172	0.205954	0.886349
NM_010865	Myoc	chr1	162639150	162649694	+	2075	1	7.93788	7.74773	7.40076	6.92723	-1.33425	7.5034	0.114447	0.886349
NM_001177581	Myocos	chr1	162647243	162658219	-	735	1	2.64874	2.64969	2.60755	2.53592	-1.66482	2.61048	0.630453	0.933807
NM_001081290	Prrc2c	chr1	162671785	162740556	-	10407	1	9.52666	9.14548	9.05008	9.2469	-0.330842	9.24228	0.613429	0.930594
NM_144878	Fmo4	chr1	162793883	162812549	-	1776	1	0	0	0	0		0	1	1
NM_001330291	Fmo1	chr1	162829561	162860000	-	2205	1	6.42491	6.58576	5.91898	6.09036	-1.46163	6.255	0.171259	0.886349
NM_001360914	Fmo2	chr1	162874318	162898493	-	4113	1	10.175	9.99461	9.68454	9.261	-0.946436	9.77879	0.133185	0.886349
NM_001178038	Fmo6	chr1	162916551	162937225	-	1860	1	0	0	0	0		0	1	1
NM_008030	Fmo3	chr1	162953799	162984528	-	2037	1	4.41854	5.09131	4.07662	4.0848	-8.19218	4.41782	0.000445649	0.117937
NM_030071	Mroh9	chr1	163024302	163085670	-	2932	1	0	0	0	0		0	1	1
NM_175686	Prrx1	chr1	163245119	163313650	-	4957	1	8.57271	8.34214	8.12313	8.37217	-0.378241	8.35254	0.598531	0.926898
NR_132627	Gorab	chr1	163384903	163403669	-	2679	1	8.2268	7.76701	8.40085	7.2361	-0.0760712	7.90769	0.933781	0.989395
NM_001143956	Mettl11b	chr1	163702993	163725232	-	1047	1	0	0	0	0		0	1	1
NM_001305643	Kifap3	chr1	163779583	163917107	+	3922	1	9.55991	9.48099	9.44131	9.09249	-0.391576	9.39368	0.540543	0.915117
NM_001357426	Scyl3	chr1	163929765	163955126	+	4438	1	9.55352	9.9137	9.55367	8.87016	-0.7751	9.47277	0.260713	0.886349
NM_001357049	BC055324	chr1	163945993	163994796	-	3190	1	8.24479	8.1672	8.06992	9.0162	0.777348	8.37453	0.325012	0.886349
NM_027279	Mettl18	chr1	163994889	163997246	+	1512	1	7.37523	7.19573	6.92038	7.36156	-0.272403	7.21322	0.761049	0.961229
NM_011345	Sele	chr1	164048234	164057677	+	2896	1	5.01011	5.13994	5.50222	4.73081	0.513365	5.09577	0.759965	0.960784
NM_011346	Sell	chr1	164062076	164080785	+	2310	1	0	0	0	0		0	1	1
NM_011347	Selp	chr1	164115264	164150026	+	3421	1	8.19858	8.27542	8.68708	7.30099	-0.0349476	8.11552	0.969534	0.993114
NR_037987	Gm16548	chr1	164148576	164152217	-	1238	1	5.85881	5.34155	5.65335	5.05236	-0.817338	5.47652	0.585036	0.92314
NM_007976	F5	chr1	164151835	164220277	+	7406	1	10.9045	9.62952	8.45556	7.70972	-3.63344	9.17483	4.39522e-06	0.00582147
NR_162776	Mir12178	chr1	164217678	164217740	+	62	1	0	0	0	0		0	1	1
NM_054087	Slc19a2	chr1	164249046	164265385	+	3563	1	8.85078	8.24615	8.81667	9.18304	0.720746	8.77416	0.320482	0.886349
NM_029115	Ccdc181	chr1	164275598	164287847	+	1888	1	8.07076	8.15204	7.73814	6.92105	-1.34295	7.7205	0.124788	0.886349
NM_001357052	Blzf1	chr1	164289799	164307487	-	4085	1	9.99135	9.79591	10.1113	8.98949	-0.321248	9.72201	0.663456	0.940591
NM_001293313	Nme7	chr1	164307672	164437300	+	1721	1	9.31163	9.64566	9.6648	10.2534	0.80781	9.71888	0.219159	0.886349
NM_009721	Atp1b1	chr1	164437099	164458355	-	2582	1	11.6429	11.8443	11.6828	12.0778	0.224586	11.812	0.697225	0.945736
NR_151593	Gm26685	chr1	164503307	164514882	+	2022	1	-1.04996	-1.06872	-1.06872	-1.06633	-2.04262	-1.06343	0.676326	1
NM_019759	Dpt	chr1	164796663	164824273	+	1706	1	8.20427	7.63648	7.25897	6.84634	-1.7817	7.48651	0.0374819	0.886349
NR_040303	Gm20743	chr1	164863121	164871438	+	1583	1	0	0	0	0		0	1	1
NM_008510	Xcl1	chr1	164931644	164935522	-	513	1	0	0	0	0		0	1	1
NR_040480	4930568G15Rik	chr1	165066617	165091930	-	993	1	0	0	0	0		0	1	1
NM_032005	Tbx19	chr1	165137853	165160773	-	2652	1	0	0	0	0		0	1	1
NR_151712	Sft2d2	chr1	165174341	165194438	-	5689	1	12.414	12.4285	12.4883	12.6062	0.190437	12.4843	0.727909	0.952491
NM_145513	Tiprl	chr1	165212286	165236958	-	4386	1	10.3421	10.797	10.5952	11.406	0.732162	10.7851	0.267474	0.886349
NM_001310430	Gpr161	chr1	165302623	165326745	+	6854	1	6.53921	6.9504	6.91069	6.30192	-0.271242	6.67556	0.796934	0.96697
NM_028759	Dcaf6	chr1	165329501	165460463	-	3284	1	8.0951	8.30096	8.04067	7.88217	-0.453247	8.07972	0.541128	0.915117
NM_027430	Mpc2	chr1	165461260	165481218	+	799	1	11.2965	11.3341	11.371	12.108	0.729004	11.5274	0.236556	0.886349
NM_001357427	Adcy10	chr1	165485183	165576773	+	5239	1	-1.73614	-1.74164	-1.74173	-1.74006	-1.04663	-1.73989	0.834101	1
NM_001083897	Mpzl1	chr1	165592181	165634541	-	2348	1	10.6796	10.6222	10.5535	11.7171	0.955011	10.8931	0.166867	0.886349
NM_178593	Rcsd1	chr1	165648945	165708094	-	2661	1	-0.909791	-0.897888	-0.909795	-0.892172	0.718326	-0.902411	0.884669	1
NM_011804	Creg1	chr1	165763758	165775309	+	2146	1	11.1138	10.8484	11.0809	11.4984	0.48612	11.1354	0.412218	0.891026
NR_103716	Cd247	chr1	165788681	165871153	+	2948	1	3.34536	3.296	3.30366	3.43033	0.610061	3.34384	0.804791	0.968895
NM_198934	Pou2f1	chr1	165865154	165934948	-	13031	1	8.37669	9.00327	8.41118	8.01984	-0.929955	8.45274	0.220216	0.886349
NM_001160049	Dusp27	chr1	166098148	166127898	-	4013	1	0	0	0	0		0	1	1
NM_021610	Gpa33	chr1	166130221	166166510	+	2523	1	6.26087	5.95785	6.03318	6.32697	0.207571	6.14472	0.855491	0.9767
NM_175296	Mael	chr1	166201385	166238744	-	1532	1	0	0	0	0		0	1	1
NM_001164528	Ildr2	chr1	166254139	166316832	+	8248	1	5.48059	4.63355	4.78217	4.42797	-2.36483	4.83107	0.216754	0.886349
NM_030245	Tada1	chr1	166379167	166393620	+	2134	1	10.5228	10.1798	10.2214	11.3663	0.92327	10.5726	0.197073	0.886349
NM_175170	Pogk	chr1	166393612	166409828	-	7362	1	9.34416	9.443	9.1952	8.44069	-0.840003	9.10576	0.238239	0.886349
NR_151518	Gm33354	chr1	166448252	166455488	-	1270	1	0	0	0	0		0	1	1
NM_001164306	Gm4846	chr1	166483613	166497588	-	1734	1	0	0	0	0		0	1	1
NM_001164312	Gm4847	chr1	166628971	166647693	-	3001	1	0	0	0	0		0	1	1
NM_001347135	Fmo9	chr1	166662055	166681845	-	2794	1	0	0	0	0		0	1	1
NR_037988	Gm16701	chr1	166974023	166999730	-	933	1	0	0	0	0		0	1	1
NM_175461	Fam78b	chr1	167001417	167091302	+	4663	1	-1.73614	-1.74164	-1.74173	-1.74006	-1.04663	-1.73989	0.834101	1
NM_030724	Uck2	chr1	167226084	167285127	-	1328	1	10.1646	9.98166	10.2498	10.1034	0.161049	10.1249	0.787223	0.965732
NR_105765	Mir6347	chr1	167290125	167290225	+	100	1	0	0	0	0		0	1	1
NM_001039483	Tmco1	chr1	167308670	167333978	+	4465	1	11.5551	11.7101	11.6931	12.5947	0.892754	11.8882	0.160889	0.886349
NM_019993	Aldh9a1	chr1	167349991	167368530	+	2820	1	10.5731	10.6077	10.7573	9.81576	-0.311409	10.4384	0.645336	0.936604
NM_025569	Mgst3	chr1	167371966	167393841	-	1089	1	11.4611	11.4537	11.5145	12.2286	0.707332	11.6645	0.246853	0.886349
NM_001013382	Lrrc52	chr1	167445675	167466780	-	1133	1	0	0	0	0		0	1	1
NM_009107	Rxrg	chr1	167598362	167639623	+	2120	1	2.52518	2.5252	2.88382	2.52683	6.53546	2.61526	0.122879	0.886349
NM_033652	Lmx1a	chr1	167689558	167848733	+	3328	1	0.36431	0.321629	0.34278	0.321868	-0.984748	0.337647	0.836403	1
NM_183355	Pbx1	chr1	168153527	168432169	-	7152	1	10.7091	10.6349	10.5427	10.048	-0.538506	10.4837	0.377735	0.886349
NR_105766	Mir6348	chr1	168490643	168490762	+	119	1	0	0	0	0		0	1	1
NR_105772	Mir6354	chr1	169018974	169019089	-	115	1	0	0	0	0		0	1	1
NM_001355159	Nuf2	chr1	169497934	169531464	-	2464	1	8.48216	8.59577	8.90402	8.73301	0.495005	8.67874	0.46479	0.894919
NM_009063	Rgs5	chr1	169655501	169695813	+	4089	1	0.126438	0.126441	0.126432	0.183188	3.8355	0.140625	0.428196	1
NM_009062	Rgs4	chr1	169741477	169747642	-	2934	1	8.68134	8.5101	8.77892	7.95478	-0.26212	8.48129	0.735415	0.955616
NM_001347138	Ccdc190	chr1	169929919	169934653	+	1373	1	-1.73614	-1.74164	-1.74173	-1.74006	-1.04663	-1.73989	0.834101	1
NM_010476	Hsd17b7	chr1	169949537	169969205	-	4563	1	11.7841	11.7631	11.4478	12.9674	0.99998	11.9906	0.172348	0.886349
NR_040438	3110045C21Rik	chr1	169969409	169972396	+	1132	1	6.24351	6.26437	5.93009	6.41453	-0.143973	6.21313	0.898979	0.984455
NM_022563	Ddr2	chr1	169972307	170088944	-	8271	1	9.40583	9.68452	9.39397	8.55025	-0.810302	9.25864	0.262093	0.886349
NM_001305045	Uap1	chr1	170141223	170174964	-	3071	1	10.6362	10.7692	10.9855	11.1686	0.580376	10.8899	0.311853	0.886349
NM_010633	Uhmk1	chr1	170193422	170215407	-	7862	1	10.2972	10.4639	10.4524	11.0985	0.675181	10.578	0.280336	0.886349
NM_001033499	Sh2d1b2	chr1	170232871	170251587	+	394	1	0	0	0	0		0	1	1
NR_151590	Gm6345	chr1	170254049	170255739	-	1690	1	-1.04996	-1.06872	-1.06872	-1.06633	-2.04262	-1.06343	0.676326	1
NM_012009	Sh2d1b1	chr1	170277318	170286769	+	2540	1	0	0	0	0		0	1	1
NM_001198955	Gm7694	chr1	170298193	170306332	-	3828	1	6.53713	6.98209	6.14026	5.38779	-2.48834	6.26182	0.0867059	0.886349
NM_001039593	Spata46	chr1	170308819	170312125	+	751	1	1.85743	2.04388	1.85741	1.85814	-5.30271	1.90422	0.26889	0.886349
NM_001109985	Nos1ap	chr1	170315467	170589849	-	4990	1	5.54469	5.67385	5.49469	5.44542	-0.554604	5.53966	0.669927	0.941974
NM_177068	Olfml2b	chr1	170644532	170682789	+	3085	1	8.27333	8.15445	7.83508	6.79224	-1.44023	7.76378	0.118169	0.886349
NM_001081304	Atf6	chr1	170704457	170867771	-	7445	1	10.0356	9.74693	9.81135	7.66338	-1.05411	9.31431	0.279403	0.886349
NM_023173	Dusp12	chr1	170874188	170885540	-	1366	1	8.41176	8.46742	8.42834	9.3025	0.881899	8.65251	0.239937	0.886349
NM_001029984	Fcrlb	chr1	170907273	170912941	-	1277	1	-1.7431	-1.74306	-1.74322	-1.73051	2.16559	-1.73997	0.661944	1
NM_145141	Fcrla	chr1	170917594	170927583	-	1651	1	0	0	0	0		0	1	1
NM_001077189	Fcgr2b	chr1	170960559	170976071	-	1536	1	0	0	0	0		0	1	1
NM_144559	Fcgr4	chr1	171018926	171029761	+	1243	1	2.07143	2.26699	2.09282	2.07226	-3.31488	2.12588	0.46252	0.894919
NM_010188	Fcgr3	chr1	171051169	171059403	-	1346	1	2.37662	2.36388	2.36382	2.66068	4.8252	2.44125	0.243449	0.886349
NR_106103	Mir6546	chr1	171064591	171064652	-	61	1	0	0	0	0		0	1	1
NM_001081275	Cfap126	chr1	171121661	171126967	+	1026	1	3.47186	3.71634	3.67455	3.64191	0.556619	3.62616	0.835943	0.972523
NM_025321	Sdhc	chr1	171129157	171150603	-	1171	1	11.8333	11.9574	11.9841	12.8759	0.923253	12.1627	0.143915	0.886349
NM_001315500	Mpz	chr1	171155518	171161130	+	1890	1	2.20015	2.15285	2.06801	2.06887	-5.43921	2.12247	0.223086	0.886349
NM_025557	Pcp4l1	chr1	171173264	171196268	-	1570	1	5.99998	5.93149	5.94448	5.4861	-0.729189	5.84051	0.563952	0.92014
NM_009803	Nr1i3	chr1	171213970	171218845	+	1403	1	3.97445	3.93566	3.77402	3.76848	-1.88356	3.86315	0.370268	0.886349
NM_001037170	Tomm40l	chr1	171217803	171222514	-	2908	1	10.0788	10.2575	10.1519	10.675	0.424529	10.2908	0.493832	0.902008
NM_001305585	Apoa2	chr1	171221564	171226379	+	859	1	6.49761	6.40136	6.59954	6.95836	0.889861	6.61422	0.370964	0.886349
NM_010185	Fcer1g	chr1	171229572	171234349	-	651	1	4.47484	4.64668	4.71817	5.7203	3.46079	4.89	0.0297911	0.886349
NM_153064	Ndufs2	chr1	171234853	171247122	-	1608	1	12.3766	12.3433	12.4602	13.0809	0.674382	12.5653	0.252942	0.886349
NM_172845	Adamts4	chr1	171250129	171262267	+	6300	1	9.68458	8.72244	9.18567	8.09981	-0.862255	8.92313	0.304339	0.886349
NM_020579	B4galt3	chr1	171270328	171276895	+	1988	1	11.3931	11.5644	11.7901	12.2501	0.863125	11.7494	0.138874	0.886349
NM_008911	Ppox	chr1	171276992	171281186	-	1806	1	9.63131	9.52309	9.68668	10.1658	0.597066	9.75171	0.345393	0.886349
NM_013919	Usp21	chr1	171281953	171287961	-	2166	1	9.99952	9.95521	9.93148	9.72706	-0.227464	9.90332	0.706364	0.94763
NM_025388	Ufc1	chr1	171288564	171295002	-	975	1	10.7922	10.8189	10.9002	11.3549	0.526831	10.9666	0.37271	0.886349
NM_001128609	Dedd	chr1	171329145	171342501	+	2725	1	10.1642	10.1471	10.2902	10.8867	0.733544	10.372	0.237768	0.886349
NM_012049	Nit1	chr1	171342237	171345645	-	1333	1	9.56539	9.80868	9.60815	10.0025	0.209024	9.74618	0.740996	0.956268
NM_001360824	Pfdn2	chr1	171345675	171359254	+	1786	1	10.0261	10.2137	10.2392	10.699	0.574627	10.2945	0.348679	0.886349
NM_001033039	Klhdc9	chr1	171358449	171360798	-	1549	1	7.27833	7.63795	7.52236	7.52157	0.0982468	7.49005	0.906188	0.985197
NM_027893	Nectin4	chr1	171370173	171388287	+	3493	1	13.1347	13.2466	13.1496	13.2062	-0.0205346	13.1843	0.969855	0.993114
NM_001005508	Arhgap30	chr1	171388960	171410239	+	4473	1	-0.32724	-0.316182	-0.316535	-0.307928	1.4427	-0.316971	0.768037	1
NM_001305677	Usf1	chr1	171411313	171418759	+	1836	1	9.96728	10.0414	9.96529	10.0889	0.0376852	10.0157	0.949587	0.991171
NM_001164525	Tstd1	chr1	171419033	171420352	+	545	1	2.19365	2.16152	2.30669	2.17054	1.80579	2.2081	0.611205	0.930263
NR_151523	Gm26641	chr1	171423185	171437322	-	956	1	0.523821	0.523824	0.523812	0.598659	4.2557	0.542529	0.377963	1
NM_172647	F11r	chr1	171437561	171464593	+	2470	1	13.0786	13.1008	13.0881	13.7618	0.570885	13.2573	0.335935	0.886349
NM_019484	Alyref2	chr1	171503478	171504750	+	1270	1	6.89019	7.50081	7.3251	7.93733	0.888332	7.41336	0.331601	0.886349
NM_010584	Itln1	chr1	171518124	171535294	-	1129	1	0.668636	0.66864	0.749884	0.668944	4.41596	0.689026	0.359828	1
NM_018729	Cd244a	chr1	171559193	171585316	+	3747	1	0	0	0	0		0	1	1
NM_001277968	Ly9	chr1	171588613	171607410	-	2158	1	-1.09602	-1.09602	-1.078	-1.09365	2.45167	-1.09092	0.618947	1
NM_144539	Slamf7	chr1	171632403	171653037	-	3967	1	-0.935738	-0.935737	-0.924165	-0.918201	2.88999	-0.92846	0.554705	1
NR_106151	Mir7683	chr1	171641840	171641900	-	60	1	0	0	0	0		0	1	1
NM_001360767	Cd48	chr1	171681992	171705257	+	933	1	-1.74168	-1.73608	-1.74174	-1.74006	-1.05315	-1.73989	0.833067	1
NM_001360898	Slamf1	chr1	171767132	171793129	+	1734	1	0	0	0	0		0	1	1
NM_013489	Cd84	chr1	171839697	171890718	+	3281	1	-0.615994	-0.605489	-0.595796	-0.614768	1.00438	-0.608012	0.838524	1
NR_151535	Gm37065	chr1	171913532	171919356	-	527	1	0	0	0	0		0	1	1
NM_030710	Slamf6	chr1	171917462	171943910	+	2550	1	0	0	0	0		0	1	1
NM_033509	Vangl2	chr1	172000960	172027295	-	5688	1	10.9478	11.1961	11.004	11.0669	-0.0660683	11.0537	0.908159	0.985925
NM_010916	Nhlh1	chr1	172052292	172057596	-	2483	1	0	0	0	0		0	1	1
NM_021607	Ncstn	chr1	172066013	172082749	-	2836	1	12.7604	12.7948	12.9811	12.7993	0.173178	12.8339	0.751896	0.958565
NM_009938	Copa	chr1	172082529	172122332	+	4594	1	13.1134	13.0442	13.1998	11.6185	-0.589275	12.744	0.435284	0.893548
NM_023041	Pex19	chr1	172126755	172136497	+	3121	1	11.5251	11.5141	11.5703	12.2043	0.619724	11.7035	0.301586	0.886349
NM_001357204	Dcaf8	chr1	172148015	172196393	+	3897	1	11.8877	11.8301	11.7472	11.0918	-0.586159	11.6392	0.335298	0.886349
NM_001329869	Pea15a	chr1	172196728	172206804	-	2533	1	11.3937	11.5338	11.4934	11.0348	-0.268363	11.3639	0.648274	0.93766
NM_009813	Casq1	chr1	172209894	172219895	-	1861	1	1.71479	1.88355	1.71477	1.71543	-5.14224	1.75714	0.28378	0.886349
NM_013734	Atp1a4	chr1	172223508	172258424	-	3460	1	0	0	0	0		0	1	1
NM_178405	Atp1a2	chr1	172271709	172298064	-	6202	1	5.13022	5.3898	4.8128	4.57956	-2.942	4.9781	0.0998467	0.886349
NM_080419	Igsf8	chr1	172312367	172319843	+	2271	1	11.1132	10.9232	11.0515	11.5506	0.465564	11.1596	0.435226	0.893548
NM_001360808	Kcnj9	chr1	172320508	172329322	-	3878	1	0	0	0	0		0	1	1
NM_001039484	Kcnj10	chr1	172341210	172374085	+	5403	1	-1.74168	-1.73608	-1.74174	-1.74006	-1.05315	-1.73989	0.833067	1
NM_026234	Pigm	chr1	172376531	172384099	+	7566	1	10.1647	9.91399	10.1162	10.9775	0.901721	10.2931	0.175553	0.886349
NM_029612	Slamf9	chr1	172475360	172478409	+	1139	1	2.77719	2.78986	2.75184	3.09384	2.74683	2.85319	0.397768	0.8884
NM_033608	Igsf9	chr1	172482317	172498877	+	4178	1	11.1079	11.0627	10.8908	11.1853	-0.057494	11.0617	0.920452	0.987193
NM_178598	Tagln2	chr1	172500246	172507375	+	1375	1	12.7141	12.7387	12.7363	13.3534	0.535626	12.8856	0.362165	0.886349
NM_027972	Cfap45	chr1	172521130	172545870	+	1808	1	5.28947	4.87913	5.21557	5.023	0.0696923	5.10179	0.963866	0.992779
NR_040558	4933439K11Rik	chr1	172541620	172550806	-	938	1	5.23466	5.1281	5.51773	5.21531	0.845071	5.27395	0.549838	0.916797
NM_177723	Vsig8	chr1	172555938	172563717	+	1792	1	7.67271	7.98039	7.43085	7.58355	-0.661321	7.66688	0.40851	0.890854
NM_029084	Slamf8	chr1	172581377	172590568	-	2033	1	-1.74168	-1.73608	-1.74174	-1.74006	-1.05315	-1.73989	0.833067	1
NM_001164725	Fcrl6	chr1	172596640	172602551	-	1905	1	0	0	0	0		0	1	1
NM_026725	Dusp23	chr1	172630769	172632974	-	1413	1	6.50478	6.54047	6.29834	5.54065	-1.43863	6.22106	0.260506	0.886349
NM_007768	Crp	chr1	172698056	172699966	+	1694	1	1.39871	1.39871	1.40955	1.52554	5.18029	1.43313	0.281193	0.886349
NM_011318	Apcs	chr1	172893961	172895054	-	980	1	0	0	0	0		0	1	1
NM_008763	Olfr16	chr1	172956768	172957817	+	1047	1	0	0	0	0		0	1	1
NM_146764	Olfr1408	chr1	173130200	173137334	-	1258	1	0	0	0	0		0	1	1
NM_146763	Olfr1406	chr1	173183442	173184504	-	1060	1	0	0	0	0		0	1	1
NM_001001809	Olfr218	chr1	173203358	173204299	+	940	1	0	0	0	0		0	1	1
NM_146881	Olfr1404	chr1	173215607	173216640	+	1031	1	0	0	0	0		0	1	1
NM_010184	Fcer1a	chr1	173221271	173227229	-	1019	1	0	0	0	0		0	1	1
NM_146651	Olfr418	chr1	173270147	173271137	+	988	1	0	0	0	0		0	1	1
NM_001205011	Mptx2	chr1	173274461	173277756	-	690	1	0	0	0	0		0	1	1
NM_010045	Ackr1	chr1	173331886	173333503	-	1154	1	7.94381	7.61764	8.47976	9.3085	2.08334	8.33743	0.00630868	0.489123
NM_053199	Cadm3	chr1	173334254	173367695	-	4148	1	5.41395	5.90426	5.11845	4.86987	-2.83966	5.32663	0.0505387	0.886349
NM_001013779	Aim2	chr1	173420604	173466036	+	2526	1	5.54312	5.48905	5.82163	5.21926	0.207834	5.51826	0.881753	0.980345
NM_001024721	Ifi214	chr1	173521311	173535957	-	1287	1	-1.74168	-1.73608	-1.74174	-1.74006	-1.05315	-1.73989	0.833067	1
NM_001177350	Ifi213	chr1	173591957	173599272	-	2621	1	0.712487	0.796321	0.712477	0.712805	-4.05473	0.733523	0.39941	1
NM_175026	Ifi209	chr1	173630859	173647928	+	3488	1	6.78854	7.23054	7.04018	5.79415	-0.931663	6.71335	0.460236	0.894919
NM_001162938	Ifi208	chr1	173673680	173698392	+	2978	1	2.51747	2.53061	2.85402	2.51904	5.00502	2.60528	0.203545	0.886349
NM_001204910	Ifi207	chr1	173723428	173741809	-	3473	1	4.19748	3.81198	3.75679	3.98574	-1.31464	3.938	0.601163	0.927414
NM_008329	Ifi204	chr1	173747294	173766919	-	2284	1	8.6461	8.35273	8.71481	7.46393	-0.41152	8.29439	0.639707	0.93596
NM_001170853	Mndal	chr1	173857220	173880187	-	1896	1	6.69934	6.87206	7.96581	6.94209	1.67204	7.11982	0.0789144	0.886349
NM_001301745	Ifi211	chr1	173896341	173913046	-	1774	1	3.09478	3.15212	3.38622	3.08198	1.66863	3.17877	0.534693	0.91353
NM_001302649	Ifi203	chr1	173920401	173942492	-	4862	1	5.0783	5.2423	5.43322	4.98268	0.336889	5.18412	0.822797	0.971684
NM_008327	Ifi202b	chr1	173962569	173982844	-	1787	1	11.4862	11.6386	11.6158	10.7274	-0.456467	11.367	0.482084	0.899877
NM_172648	Ifi205	chr1	174011998	174031755	-	1604	1	6.86404	6.70353	6.4874	5.90102	-1.41308	6.489	0.198158	0.886349
NM_146717	Olfr433	chr1	174041933	174042936	+	1001	1	0	0	0	0		0	1	1
NM_146716	Olfr432	chr1	174050375	174051313	+	937	1	0	0	0	0		0	1	1
NM_146718	Olfr430	chr1	174069300	174070253	+	952	1	0	0	0	0		0	1	1
NM_146722	Olfr429	chr1	174089038	174089980	+	941	1	0	0	0	0		0	1	1
NM_207158	Olfr427	chr1	174099460	174100408	+	947	1	0	0	0	0		0	1	1
NM_001206926	Olfr426	chr1	174099460	174100410	+	946	1	0	0	0	0		0	1	1
NM_001005520	Olfr231	chr1	174117091	174118014	-	922	1	0	0	0	0		0	1	1
NM_146721	Olfr424	chr1	174136746	174137693	+	946	1	0	0	0	0		0	1	1
NM_146720	Olfr421-ps1	chr1	174151481	174152530	+	1047	1	0	0	0	0		0	1	1
NM_146305	Olfr420	chr1	174158722	174159767	+	1043	1	0	0	0	0		0	1	1
NM_011465	Spta1	chr1	174172776	174248449	+	8351	1	0	0	0	0		0	1	1
NM_146715	Olfr419	chr1	174249889	174250976	-	1085	1	0	0	0	0		0	1	1
NM_025470	Mptx1	chr1	174330518	174332877	+	799	1	0	0	0	0		0	1	1
NM_207137	Olfr417	chr1	174368919	174369848	+	928	1	0	0	0	0		0	1	1
NM_146714	Olfr248	chr1	174391046	174392055	+	1007	1	0	0	0	0		0	1	1
NM_146761	Olfr414	chr1	174430430	174431384	+	953	1	0	0	0	0		0	1	1
NM_207694	Olfr220	chr1	174448625	174449602	+	976	1	0	0	0	0		0	1	1
NM_019445	Fmn2	chr1	174501825	174822729	+	6422	1	3.97144	4.17521	4.04134	4.34519	1.00547	4.1333	0.622136	0.932252
NM_011825	Grem2	chr1	174833785	174921819	-	3741	1	1.65919	1.70105	1.67889	1.6273	-1.02066	1.66661	0.823972	0.971684
NM_001199003	Rgs7	chr1	175059076	175492545	-	2467	1	5.27394	4.67775	5.1315	5.27893	0.77015	5.09053	0.691517	0.945736
NM_010209	Fh1	chr1	175601378	175625635	-	1620	1	11.27	11.3584	11.5892	11.5912	0.417253	11.4522	0.454411	0.894919
NM_133809	Kmo	chr1	175632193	175660853	+	2481	1	0	0	0	0		0	1	1
NM_010098	Opn3	chr1	175662421	175692632	-	1763	1	5.81743	6.0658	5.86543	5.73588	-0.493077	5.87114	0.681693	0.943308
NM_021350	Chml	chr1	175682238	175688353	-	6114	1	7.08436	7.87418	7.44673	6.66556	-0.863684	7.26771	0.382012	0.886349
NM_029453	Wdr64	chr1	175698593	175815733	+	3786	1	0	0	0	0		0	1	1
NM_012012	Exo1	chr1	175880778	175911396	+	5489	1	7.65479	7.25806	7.36767	6.09273	-1.11455	7.09331	0.328966	0.886349
NM_001290692	Becn2	chr1	175920329	175922225	+	1785	1	0	0	0	0		0	1	1
NM_001357847	Pld5	chr1	175962306	176213942	-	3069	1	0	0	0	0		0	1	1
NR_151528	Gm36536	chr1	176430111	176527269	-	951	1	0	0	0	0		0	1	1
NM_001099637	Cep170	chr1	176733653	176807124	-	6908	1	6.76423	5.81657	6.52639	5.40293	-0.68068	6.12753	0.632501	0.933857
NR_029775	Mir350	chr1	176772325	176772423	-	98	1	0	0	0	0		0	1	1
NM_001357390	Sdccag8	chr1	176814660	177020438	+	2783	1	6.65576	6.57349	7.03736	6.40864	0.400877	6.66882	0.696609	0.945736
NR_037996	Hmga2-ps1	chr1	176834624	176836133	-	1509	1	5.33744	5.1211	4.91799	6.30078	1.87058	5.41933	0.216123	0.886349
NM_011785	Akt3	chr1	177020076	177248767	-	6759	1	6.22944	5.95414	6.48709	7.17732	2.0206	6.462	0.0536747	0.886349
NM_001355101	Zbtb18	chr1	177442351	177450764	+	4141	1	7.45184	7.31216	7.40565	7.54323	0.196435	7.42822	0.812788	0.969931
NR_162777	Mir12179	chr1	177579452	177579529	-	77	1	0	0	0	0		0	1	1
NR_037994	2310043L19Rik	chr1	177641542	177642943	-	695	1	0	0	0	0		0	1	1
NM_027077	1700016C15Rik	chr1	177729814	177753305	+	741	1	7.30314	7.57881	7.37134	8.62863	1.55799	7.72048	0.0948006	0.886349
NM_007422	Adss	chr1	177763178	177796509	-	2538	1	12.8881	12.9491	12.9856	13.4345	0.46499	13.0643	0.412592	0.891026
NM_001368823	Catspere1	chr1	177808419	177962253	+	2998	1	0	0	0	0		0	1	1
NR_160909	Catspere2	chr1	177991398	178172705	+	3466	1	2.13543	2.1685	2.25613	2.211	2.64169	2.19277	0.50017	0.90317
NM_024282	Desi2	chr1	178187417	178252597	+	4206	1	10.4444	10.3277	10.797	11.6264	1.37163	10.7989	0.0318163	0.886349
NM_025511	Cox20	chr1	178319153	178322693	+	442	1	9.70419	9.71113	9.70071	10.4751	0.707291	9.89778	0.285507	0.886349
NM_016805	Hnrnpu	chr1	178326734	178337815	-	5251	1	13.5003	13.3267	13.4203	11.695	-0.793604	12.9856	0.311407	0.886349
NM_026626	Efcab2	chr1	178406018	178484513	+	3656	1	6.26328	5.69595	6.20701	5.98249	0.233336	6.03718	0.84777	0.975495
NM_001161665	Kif26b	chr1	178529125	178932857	+	7389	1	8.08867	7.36777	7.35624	6.82976	-1.35109	7.41061	0.137553	0.886349
NM_027188	Smyd3	chr1	178951960	179518041	-	6864	1	9.40694	8.64589	9.285	9.35783	0.374035	9.17392	0.59666	0.926898
NM_008249	Tfb2m	chr1	179528054	179546276	-	2449	1	7.4666	7.36338	7.26769	8.10529	0.71162	7.55074	0.418428	0.891026
NM_146105	Cnst	chr1	179546529	179627473	+	4532	1	9.54663	9.47056	9.14013	7.69408	-1.38296	8.96285	0.107968	0.886349
NM_178653	Sccpdh	chr1	179668231	179687184	+	1908	1	8.72242	8.71526	8.47091	9.57211	0.735277	8.87017	0.340298	0.886349
NM_001370897	Kif28	chr1	179695037	179745200	-	3700	1	2.3805	2.30797	2.29651	2.41342	0.276304	2.3496	0.935656	0.989465
NM_026375	Ahctf1	chr1	179744904	179804015	-	8793	1	9.60247	9.35806	8.9909	8.47105	-1.19886	9.10562	0.0782131	0.886349
NM_001359548	Cdc42bpa	chr1	179960760	180165603	+	9113	1	6.44523	6.59068	6.44744	6.15774	-0.568628	6.41027	0.589678	0.924124
NM_023341	Coq8a	chr1	180165238	180196020	-	4009	1	9.9267	10.1509	9.78666	9.45043	-0.65605	9.82868	0.291426	0.886349
NM_001128605	Psen2	chr1	180227004	180256300	-	1984	1	8.52762	8.59486	8.36271	8.54815	-0.182837	8.50833	0.792026	0.966104
NR_003623	Gm5069	chr1	180326969	180330549	-	3580	1	5.44672	5.81351	5.4378	5.08397	-1.42589	5.4455	0.311856	0.886349
NM_001081175	Itpkb	chr1	180330476	180423659	+	5091	1	7.8519	7.96304	7.688	6.25393	-1.31743	7.43922	0.233863	0.886349
NM_001081227	Stum	chr1	180432373	180483504	-	6551	1	0	0	0	0		0	1	1
NM_007415	Parp1	chr1	180568891	180600999	+	3631	1	10.79	10.7928	10.4459	8.43537	-1.39405	10.116	0.122795	0.886349
NR_105869	Mir6904	chr1	180587201	180587267	+	66	1	1.09914	1.07823	1.09817	1.05671	-0.596545	1.08306	0.898514	0.984353
NR_120498	Lin9	chr1	180641150	180690687	+	3143	1	7.62528	6.80114	7.26944	6.24595	-0.856008	6.98545	0.435965	0.893548
NM_013729	Mixl1	chr1	180693048	180697034	-	2285	1	0	0	0	0		0	1	1
NM_133225	Acbd3	chr1	180726043	180754204	+	3461	1	10.5183	10.3812	10.5278	9.92894	-0.281622	10.3391	0.654411	0.938882
NM_008210	H3f3a	chr1	180802560	180813605	-	1080	1	8.92622	8.92897	8.89521	9.53669	0.560772	9.07177	0.415781	0.891026
NM_145943	Sde2	chr1	180851151	180868114	+	3181	1	10.7622	11.034	10.8618	11.3383	0.333496	10.999	0.579691	0.922398
NM_177099	Lefty2	chr1	180893108	180899107	+	2471	1	0	0	0	0		0	1	1
NM_133705	Pycr2	chr1	180904274	180908088	+	1590	1	10.9638	10.9499	10.8092	11.7625	0.649861	11.1214	0.321206	0.886349
NM_010094	Lefty1	chr1	180935022	180938401	+	1615	1	7.26189	7.32714	6.92365	7.70501	0.203514	7.30442	0.825509	0.971684
NM_144794	Tmem63a	chr1	180942518	180975104	+	3214	1	11.6942	11.5634	11.6072	11.3143	-0.241268	11.5448	0.671772	0.942039
NM_010145	Ephx1	chr1	180989556	181017569	-	1728	1	11.5434	11.5767	11.5383	11.5341	-0.0361203	11.5481	0.948161	0.991126
NM_001033819	9130409I23Rik	chr1	181051237	181060667	+	1893	1	0	0	0	0		0	1	1
NM_026171	Nvl	chr1	181087138	181144204	-	9367	1	9.63792	9.97937	9.82436	8.83833	-0.601242	9.57	0.410491	0.890856
NM_030131	Cnih4	chr1	181150931	181168994	+	3261	1	11.3105	11.4278	11.2771	12.0347	0.525591	11.5125	0.397616	0.8884
NM_145514	Wdr26	chr1	181173226	181211978	-	7031	1	10.7528	10.7198	10.6979	10.8563	0.0670118	10.7567	0.907048	0.985392
NM_028408	Cnih3	chr1	181352628	181460641	+	2719	1	0	0	0	0		0	1	1
NM_207280	Ccdc121	chr1	181509633	181511451	-	1816	1	0	0	0	0		0	1	1
NM_133815	Lbr	chr1	181815315	181842401	-	3536	1	12.9082	13.0884	13.069	13.7942	0.721861	13.215	0.231648	0.886349
NM_010135	Enah	chr1	181896386	182019980	-	12318	1	8.23525	7.90893	8.20369	8.11427	0.139697	8.11553	0.85131	0.975725
NM_012058	Srp9	chr1	182124737	182132415	+	1383	1	9.97949	9.9703	10.132	11.01	1.05567	10.2729	0.110153	0.886349
NM_001166728	Vmn1r1	chr1	182157178	182158098	-	919	1	0	0	0	0		0	1	1
NM_007853	Degs1	chr1	182275964	182282801	-	1848	1	11.9978	11.9734	12.0768	12.8873	0.847913	12.2338	0.170024	0.886349
NR_015458	1700047M11Rik	chr1	182300834	182303289	+	684	1	0	0	0	0		0	1	1
NM_175127	Fbxo28	chr1	182313102	182341606	-	4906	1	9.69016	9.23556	9.39655	9.96661	0.37236	9.57222	0.58119	0.92314
NM_173378	Trp53bp2	chr1	182409167	182462436	+	4350	1	10.6018	10.6227	10.5343	9.10809	-0.86433	10.2167	0.265116	0.886349
NM_009794	Capn2	chr1	182467253	182517610	-	3295	1	12.0487	11.918	12.0069	9.86487	-0.852442	11.4596	0.330887	0.886349
NM_130890	Capn8	chr1	182565007	182632352	+	2388	1	0	0	0	0		0	1	1
NM_001033547	Ccdc185	chr1	182747126	182749180	-	2052	1	0	0	0	0		0	1	1
NM_001356464	Susd4	chr1	182764216	182896589	+	3046	1	8.96745	8.81272	8.93856	8.08645	-0.500149	8.70129	0.510922	0.905808
NM_016928	Tlr5	chr1	182954788	182976044	+	3193	1	8.77632	8.84265	8.6089	7.1109	-1.17775	8.33469	0.208945	0.886349
NM_026866	Disp1	chr1	183086264	183221529	-	5018	1	7.84035	7.32336	7.12734	6.31159	-1.69853	7.15066	0.0895765	0.886349
NM_027861	Brox	chr1	183276352	183297008	-	3430	1	10.0488	9.81752	9.99548	9.57902	-0.208837	9.86021	0.739925	0.956268
NM_181732	Aida	chr1	183297060	183324501	+	3281	1	8.14399	8.15801	8.22061	8.21589	0.125092	8.18462	0.862248	0.977143
NM_177389	Mia3	chr1	183326236	183369565	-	6712	1	10.6488	10.691	10.8599	9.7494	-0.345989	10.4873	0.623234	0.932252
NM_001277958	Taf1a	chr1	183388985	183410206	+	2369	1	6.31309	6.46496	6.41205	6.57792	0.295335	6.442	0.775262	0.964728
NM_030175	Hhipl2	chr1	183418470	183437053	+	2758	1	0	0	0	0		0	1	1
NR_151520	Gm34068	chr1	183748977	183809746	+	629	1	1.36458	1.49672	1.36457	1.36509	-4.75521	1.39774	0.321986	0.886349
NM_028516	1700056E22Rik	chr1	184033032	184033998	-	964	1	4.63905	4.73548	5.00012	5.11176	2.02225	4.8716	0.191867	0.886349
NM_022019	Dusp10	chr1	184034381	184075636	+	2786	1	7.28026	7.6264	8.15286	8.0437	1.23515	7.77581	0.114735	0.886349
NR_040472	1700112H15Rik	chr1	184527841	184557691	-	772	1	0	0	0	0		0	1	1
NR_040627	4930488B22Rik	chr1	184712497	184718989	+	1719	1	0	0	0	0		0	1	1
NM_008250	Hlx	chr1	184727145	184732493	-	2141	1	0	0	0	0		0	1	1
NM_001290273	2020-03-01	chr1	184786767	184811300	-	2133	1	-0.60905	-0.619454	-0.599272	-0.618216	1.01093	-0.611498	0.837502	1
NM_133684	2020-03-02	chr1	184813066	184845908	-	1936	1	11.5998	11.642	11.5502	12.4302	0.680548	11.8055	0.282963	0.886349
NR_035502	Mir1981	chr1	184822407	184822488	-	81	1	-1.73614	-1.74164	-1.74173	-1.74006	-1.04663	-1.73989	0.834101	1
NM_178692	C130074G19Rik	chr1	184871926	184883036	-	2849	1	4.78839	4.48401	4.49176	5.02965	0.781333	4.69845	0.658423	0.939544
NM_145515	Mark1	chr1	184896424	184999549	-	4545	1	5.56031	5.40007	6.05086	5.60438	1.32142	5.6539	0.300787	0.886349
NM_001163754	Rab3gap2	chr1	185204168	185286746	+	6951	1	9.55802	9.79103	9.49848	8.53019	-0.897203	9.34443	0.223575	0.886349
NR_034044	Snora36b	chr1	185242926	185243038	+	112	1	0	0	0	0		0	1	1
NR_035529	Mir664	chr1	185242975	185243043	+	68	1	0	0	0	0		0	1	1
NM_198653	Iars2	chr1	185286642	185329401	-	3535	1	11.0372	11.1419	11.1698	10.1101	-0.490739	10.8648	0.475256	0.89637
NR_029580	Mir194-1	chr1	185313319	185313385	+	66	1	-1.74168	-1.73608	-1.74174	-1.74006	-1.05315	-1.73989	0.833067	1
NR_029908	Mir215	chr1	185313581	185313691	+	110	1	-1.05867	-1.03966	-1.05867	-1.05628	-2.05437	-1.05332	0.674516	1
NM_001347210	Bpnt1	chr1	185332159	185357777	+	2223	1	10.7543	10.8633	10.8233	11.5324	0.644959	10.9933	0.300245	0.886349
NM_029735	Eprs	chr1	185363044	185428360	+	4872	1	11.9306	11.8494	12.0698	9.87657	-0.632391	11.4316	0.473084	0.89586
NR_038006	9630028B13Rik	chr1	185429357	185441819	-	3404	1	0	0	0	0		0	1	1
NR_040305	Gm2061	chr1	185447116	185455568	-	2758	1	0	0	0	0		0	1	1
NM_001033286	Slc30a10	chr1	185454848	185468761	+	5829	1	0	0	0	0		0	1	1
NR_033600	5033404E19Rik	chr1	185497306	185498014	+	708	1	0	0	0	0		0	1	1
NR_030555	Mir297c	chr1	185537336	185988795	+	68	1	0	0	0	0		0	1	1
NM_146106	Lyplal1	chr1	186087732	186117310	-	1570	1	7.28614	7.67786	7.06532	8.03719	0.32878	7.51663	0.723775	0.951399
NR_131158	A730004F24Rik	chr1	186511838	186558681	-	1368	1	0	0	0	0		0	1	1
NM_009367	Tgfb2	chr1	186622792	186705989	-	5107	1	9.01862	8.86747	8.44368	8.04277	-1.19024	8.59314	0.0896694	0.886349
NM_026041	Rrp15	chr1	186721087	186749358	-	1205	1	9.00673	9.0636	8.96285	8.43524	-0.5138	8.8671	0.459753	0.894919
NM_033077	D1Pas1	chr1	186967416	186970627	+	3209	1	-0.603983	-0.583071	-0.593784	-0.602807	-0.724446	-0.595911	0.881749	1
NR_151534	Gm15509	chr1	187120869	187124365	-	2159	1	0	0	0	0		0	1	1
NR_040554	1700007P06Rik	chr1	187125138	187127852	+	820	1	0	0	0	0		0	1	1
NM_029067	Spata17	chr1	187135293	187215446	-	1061	1	0	0	0	0		0	1	1
NM_026367	Gpatch2	chr1	187215511	187351429	+	4537	1	8.86159	8.65766	8.75209	8.25858	-0.398738	8.63248	0.576826	0.921437
NM_001243792	Esrrg	chr1	187609006	188214884	+	5344	1	5.59048	6.93797	7.12498	5.30605	0.230388	6.23987	0.882305	0.980449
NR_038007	9330162B11Rik	chr1	188006576	188008990	-	2209	1	0	0	0	0		0	1	1
NM_021408	Ush2a	chr1	188262838	188965039	+	15816	1	0	0	0	0		0	1	1
NR_153196	Kctd3	chr1	188971096	189007840	-	3938	1	9.01805	9.19766	8.6258	8.26145	-1.1173	8.77574	0.102114	0.886349
NM_010607	Kcnk2	chr1	189207930	189343707	-	3493	1	6.66536	7.37625	6.5924	6.35694	-1.43749	6.74774	0.150754	0.886349
NM_001081363	Cenpf	chr1	189640614	189688086	-	11102	1	8.56104	8.38796	7.89443	7.77484	-1.18924	8.15457	0.0995617	0.886349
NM_008976	Ptpn14	chr1	189728268	189876693	+	10723	1	8.74254	9.26463	8.9711	8.06805	-0.704936	8.76158	0.368559	0.886349
NM_026796	Smyd2	chr1	189880492	189922291	-	1594	1	9.263	9.14071	9.2672	8.86018	-0.199472	9.13277	0.763437	0.962119
NM_008937	Prox1	chr1	190118035	190170827	-	8019	1	4.47285	4.54245	4.04957	4.01537	-4.98189	4.27006	0.0193217	0.808154
NR_151620	LOC102632463	chr1	190170296	190217279	+	829	1	-0.233221	-0.254832	-0.233718	-0.254673	0.0149378	-0.244111	0.997529	1
NR_151624	Gm29678	chr1	190403648	190417145	+	1128	1	0	0	0	0		0	1	1
NM_178775	Rps6kc1	chr1	190772879	190911770	-	3978	1	7.6689	7.32824	7.53195	5.95795	-0.933267	7.12176	0.456365	0.894919
NM_001357131	Angel2	chr1	190928490	190946963	+	3665	1	9.89027	9.95883	9.82545	9.86069	-0.130393	9.88381	0.827754	0.971684
NM_144879	Vash2	chr1	190947646	190978998	-	4020	1	4.56169	4.0431	4.04286	4.64071	0.286859	4.32209	0.914129	0.986144
NM_001081259	Flvcr1	chr1	191005832	191026190	-	4075	1	8.73418	8.09378	8.74966	9.11618	0.83326	8.67345	0.25944	0.886349
NR_027298	A230020J21Rik	chr1	191025351	191029781	+	1647	1	5.57271	5.30051	5.53758	5.54436	0.366554	5.48879	0.78451	0.965215
NM_029336	Spata45	chr1	191036822	191042941	+	423	1	0	0	0	0		0	1	1
NM_026895	Tatdn3	chr1	191045830	191062932	-	1226	1	7.37754	6.85818	7.5046	7.6372	0.888893	7.34438	0.312616	0.886349
NM_198654	Nsl1	chr1	191063021	191084558	+	2965	1	8.02377	7.65296	8.00974	7.64243	-0.0234835	7.83222	0.976634	0.994211
NM_030060	Batf3	chr1	191098414	191108943	+	707	1	1.10556	1.00293	1.00291	1.00332	-4.36401	1.02868	0.363915	0.886349
NM_001109759	Fam71a	chr1	191162584	191164817	-	2231	1	0	0	0	0		0	1	1
NM_007498	Atf3	chr1	191170297	191183333	-	1970	1	7.23941	8.53714	8.44389	7.10138	-0.17773	7.83045	0.862973	0.977143
NR_151547	D730003I15Rik	chr1	191224454	191225687	+	566	1	5.8527	5.81557	5.63814	5.71723	-0.559769	5.75591	0.64753	0.937207
NM_025424	Nenf	chr1	191306787	191318131	-	675	1	10.1624	10.0225	10.0057	11.0608	0.865206	10.3128	0.210278	0.886349
NM_025864	Pacc1	chr1	191325902	191351284	+	2616	1	8.51607	8.15046	7.95718	7.92717	-0.757607	8.13772	0.305778	0.886349
NM_144880	Ppp2r5a	chr1	191351981	191397041	-	3067	1	8.69837	8.80146	8.82265	9.11704	0.391062	8.85988	0.55937	0.918425
NR_151615	Gm32200	chr1	191436340	191465048	-	2379	1	0	0	0	0		0	1	1
NM_001305233	Dtl	chr1	191537356	191575544	-	4235	1	9.31316	9.29934	9.09257	7.1858	-1.244	8.72271	0.206722	0.886349
NM_178632	Ints7	chr1	191575636	191623690	+	5327	1	10.888	10.8942	10.5167	10.2639	-0.759782	10.6407	0.191429	0.886349
NM_001134829	Lpgat1	chr1	191718395	191784257	+	7056	1	8.20254	7.59645	7.97199	7.88706	-0.0286291	7.91451	0.971562	0.993227
NM_010892	Nek2	chr1	191821473	191833049	+	3187	1	10.5969	10.5365	10.6293	10.7054	0.155813	10.617	0.786438	0.965732
NR_030669	1700034H15Rik	chr1	191894072	191907527	-	4357	1	4.09065	4.04692	3.96551	4.17331	0.0549519	4.0691	0.978218	0.994449
NM_009579	Slc30a1	chr1	191906781	191913247	+	5226	1	8.74426	8.86491	8.12702	9.22885	0.0211496	8.74126	0.97876	0.994449
NM_023727	Rd3	chr1	191977370	191988282	+	3718	1	1.90273	1.94381	1.84905	1.88787	-2.01668	1.89586	0.63978	0.93596
NM_011633	Traf5	chr1	191997203	192092599	-	2098	1	9.00249	9.0476	8.98637	8.86686	-0.164327	8.97583	0.800877	0.967799
NR_039566	Mir3473c	chr1	191998554	191998634	-	80	1	0.82844	0.828444	0.828429	0.920975	4.58076	0.851572	0.341775	1
NM_001346740	Rcor3	chr1	192098546	192138040	-	4049	1	9.63166	9.38706	9.35479	9.07113	-0.480922	9.36116	0.454167	0.894724
NR_033536	Gm10516	chr1	192136898	192151025	+	2608	1	7.59568	7.03941	6.87436	6.62042	-1.35155	7.03247	0.144708	0.886349
NM_010600	Kcnh1	chr1	192190777	192510159	+	7226	1	9.21834	9.36512	8.841	7.33358	-1.55826	8.68951	0.0849562	0.886349
NM_144881	Hhat	chr1	192512828	192771219	-	2821	1	8.22917	8.01208	7.52738	9.04512	0.731925	8.20344	0.421331	0.891431
NR_155503	A730013G03Rik	chr1	192833119	192835213	-	2094	1	2.7401	2.74012	2.74003	3.18867	6.85244	2.85223	0.0823263	0.886349
NR_040468	1700065J18Rik	chr1	192841705	192842739	+	401	1	0	0	0	0		0	1	1
NM_198247	Sertad4	chr1	192844488	192855752	-	3340	1	8.10173	8.0185	7.85908	7.98514	-0.26321	7.99111	0.724509	0.951429
NR_131748	Gm15867	chr1	192854928	192856855	+	990	1	4.79298	4.75263	4.47642	4.49471	-1.80917	4.62919	0.277121	0.886349
NM_181546	Syt14	chr1	192891234	193035775	-	7871	1	3.19792	3.19797	3.8924	3.20178	7.53492	3.37252	0.0245067	0.886349
NM_145415	Utp25	chr1	193104403	193130251	-	5534	1	6.67672	6.46928	6.25546	5.91577	-1.33312	6.32931	0.217554	0.886349
NM_016851	Irf6	chr1	193153112	193172035	+	4114	1	13.8126	13.8812	13.7558	13.2434	-0.469541	13.6732	0.413598	0.891026
NM_181048	A130010J15Rik	chr1	193173577	193177832	+	3788	1	9.50077	9.58389	9.38208	10.3633	0.69372	9.70751	0.323451	0.886349
NM_153137	Traf3ip3	chr1	193175504	193201546	-	2103	1	6.3514	6.43655	6.34637	7.09942	1.00996	6.55843	0.338047	0.886349
NM_001044751	Hsd11b1	chr1	193221641	193242360	-	1339	1	7.69019	8.01102	7.0993	8.00794	-0.402043	7.70211	0.653743	0.938844
NM_008059	G0s2	chr1	193272160	193273188	-	839	1	6.15115	6.00463	5.70325	6.27882	-0.133827	6.03446	0.912028	0.986117
NM_001277928	Lamb3	chr1	193302243	193343878	+	3991	1	11.9917	11.4498	11.6627	9.13639	-1.0637	11.0602	0.273177	0.886349
NM_144817	Camk1g	chr1	193346346	193370282	-	2438	1	3.32456	2.86027	2.87387	2.86256	-5.1954	2.98032	0.142577	0.886349
NR_029592	Mir205	chr1	193507463	193507530	-	67	1	1.79509	1.81734	1.82718	1.92217	2.92913	1.84044	0.500818	0.903334
NR_040477	4930503O07Rik	chr1	194212187	194222759	-	575	1	0	0	0	0		0	1	1
NM_008882	Plxna2	chr1	194619829	194816868	+	11001	1	9.81011	9.47954	9.54543	7.82439	-1.02409	9.16487	0.254215	0.886349
NR_039539	Mir3962	chr1	194822001	194822064	+	63	1	0	0	0	0		0	1	1
NM_001111059	Cd34	chr1	194938821	194961292	+	2611	1	10.7601	10.6457	9.87901	10.4365	-0.790079	10.4303	0.20326	0.886349
NR_033564	Gm16897	chr1	194955759	194976959	-	2486	1	6.65796	6.61097	6.30193	6.36247	-0.824567	6.48333	0.414675	0.891026
NR_015566	A330023F24Rik	chr1	195017399	195037908	+	5187	1	0	0	0	0		0	1	1
NR_029809	Mir29b-2	chr1	195037040	195037120	+	80	1	0	0	0	0		0	1	1
NR_029745	Mir29c	chr1	195037547	195037634	+	87	1	0	0	0	0		0	1	1
NM_010778	Cd46	chr1	195041238	195092248	-	1862	1	3.19188	3.47292	3.10889	3.12073	-4.10107	3.22361	0.127246	0.886349
NM_013499	Cr1l	chr1	195103788	195131570	-	1650	1	10.8511	10.8579	10.8826	11.9322	1.0155	11.1309	0.128008	0.886349
NM_001368765	Cr2	chr1	195136812	195176719	-	7306	1	0	0	0	0		0	1	1
NM_001033977	9230019H11Rik	chr10	3119841	3129546	+	2793	1	0	0	0	0		0	1	1
NR_045946	B020014A21Rik	chr10	3125091	3133193	-	1935	1	0	0	0	0		0	1	1
NM_001204916	H60c	chr10	3256208	3267771	-	2809	1	10.1321	10.58	10.6398	11.1968	0.88046	10.6372	0.163591	0.886349
NM_133485	Ppp1r14c	chr10	3366150	3464975	+	2518	1	9.85473	9.99156	10.0219	9.98905	0.127281	9.9643	0.831431	0.97194
NM_027391	Iyd	chr10	3540274	3554879	+	1540	1	5.81602	5.85553	6.00703	6.20801	0.898296	5.97165	0.435965	0.893548
NM_001159942	Plekhg1	chr10	3740377	3967302	+	7336	1	10.8506	10.3746	10.7856	9.33611	-0.526668	10.3367	0.50168	0.903334
NM_172308	Mthfd1l	chr10	3973075	4156130	+	3701	1	8.07507	8.25216	8.21992	6.24581	-0.886703	7.69824	0.460835	0.894919
NR_152620	Gm30570	chr10	4206426	4213120	-	2653	1	0	0	0	0		0	1	1
NM_031185	Akap12	chr10	4266329	4359471	+	6241	1	5.33459	5.92641	5.77823	5.38068	-0.267704	5.60498	0.8463	0.974858
NM_001033466	Zbtb2	chr10	4367074	4388108	-	3222	1	8.18138	8.08362	7.96991	7.08811	-0.959637	7.83075	0.269904	0.886349
NM_001358796	Rmnd1	chr10	4403169	4432388	-	1926	1	6.14844	5.98243	5.94271	5.21731	-1.30337	5.82272	0.383642	0.886349
NR_002891	Gm5512	chr10	4403171	4429166	-	1745	2	6.1452	5.9735	5.93952	5.21434	-1.29663	5.81814	0.386581	0.886349
NM_024261	Armt1	chr10	4432605	4455140	+	2283	1	8.43545	8.45186	8.75396	9.58086	1.35444	8.80553	0.0609473	0.886349
NM_001195672	Ccdc170	chr10	4509872	4564498	+	5525	1	1.46214	1.6036	1.46213	1.46268	-4.86213	1.49764	0.311106	0.886349
NM_001302532	Esr1	chr10	4611989	5005633	+	6346	1	6.84328	6.64529	5.55112	6.74911	-0.987267	6.4472	0.485304	0.90068
NM_001347732	Syne1	chr10	5020196	5550692	-	28495	1	5.46199	5.35907	5.43311	4.96865	-0.728302	5.3057	0.626455	0.933807
NM_026793	Myct1	chr10	5593728	5606791	+	2775	1	5.72335	5.06935	5.80422	6.15952	1.7803	5.68911	0.29458	0.886349
NM_001313969	Vip	chr10	5639218	5647616	+	1517	1	0	0	0	0		0	1	1
NM_025995	Fbxo5	chr10	5799158	5805465	-	1800	1	8.32127	8.57243	8.60767	8.68827	0.343328	8.54741	0.620593	0.932252
NM_175374	Mtrf1l	chr10	5811887	5823943	-	2612	1	7.42842	7.254	7.13937	7.31668	-0.249946	7.28461	0.770662	0.9643
NM_001161822	Rgs17	chr10	5825664	5922400	-	8182	1	3.02194	3.19174	2.92668	2.96669	-3.454	3.02676	0.264461	0.886349
NM_001304948	Oprm1	chr10	6788570	6841380	+	2272	1	0	0	0	0		0	1	1
NM_001170800	Ipcef1	chr10	6886365	6980465	-	5550	1	0	0	0	0		0	1	1
NM_172546	Cnksr3	chr10	7119062	7212237	-	3433	1	9.88908	9.99828	9.78686	9.23879	-0.632402	9.72825	0.327614	0.886349
NM_029975	Ulbp1	chr10	7444873	7473477	-	1811	1	2.5575	2.55752	2.92796	2.55922	6.57608	2.65055	0.116738	0.886349
NM_172784	Lrp11	chr10	7589800	7625477	+	3388	1	4.14352	4.48377	4.98277	4.11952	1.63096	4.4324	0.46693	0.894919
NM_001358657	Pcmt1	chr10	7627845	7663608	-	4515	1	11.1816	11.2845	11.4414	11.7232	0.539516	11.4077	0.342999	0.886349
NR_030698	A630066F11Rik	chr10	7663371	7664623	+	1252	1	6.97678	6.94812	6.97191	7.69421	0.950696	7.14776	0.303253	0.886349
NM_145706	Nup43	chr10	7667504	7678886	+	1280	1	8.65286	8.61857	8.74478	9.49068	0.921449	8.87672	0.196274	0.886349
NM_010690	Lats1	chr10	7681209	7716461	+	7205	1	9.65571	9.45233	9.69214	9.20248	-0.134335	9.50067	0.836984	0.972523
NM_011835	Katna1	chr10	7726000	7763150	+	1762	1	10.5361	10.7007	10.841	10.7153	0.244582	10.6983	0.671993	0.942039
NM_001346750	Ginm1	chr10	7767947	7780917	-	1550	1	11.0897	10.8885	10.8913	11.7717	0.640786	11.1603	0.322188	0.886349
NM_026141	Ppil4	chr10	7792894	7822563	+	2881	1	9.60641	10.0793	9.83251	8.95306	-0.612634	9.61783	0.39407	0.887944
NM_172785	Zc3h12d	chr10	7832470	7870397	+	4085	1	3.57147	3.07046	3.04151	3.04438	-6.79741	3.18196	0.0366021	0.886349
NR_039563	Mir5104	chr10	7836381	7836474	+	93	1	0	0	0	0		0	1	1
NM_001359534	Tab2	chr10	7905653	7953065	-	4603	1	9.05431	8.99998	9.17097	8.87296	0.00930433	9.02455	0.988726	0.99762
NM_177387	Ust	chr10	8204753	8518825	-	4274	1	8.24628	8.64744	7.89456	6.38359	-1.88754	7.79297	0.0777248	0.886349
NM_175155	Sash1	chr10	8722219	8886070	-	7161	1	6.55601	6.85498	6.77717	7.45495	1.0496	6.91078	0.281867	0.886349
NM_177271	Samd5	chr10	9627259	9675208	-	2491	1	8.41429	8.39567	8.1484	8.4489	-0.173269	8.35181	0.808794	0.969085
NR_038036	Gm6150	chr10	9684722	9691909	+	2976	1	0	0	0	0		0	1	1
NM_001081344	Stxbp5	chr10	9755547	9901040	-	9046	1	7.68601	7.65583	8.00059	7.43002	0.175364	7.69311	0.832391	0.97194
NM_001127353	Adgb	chr10	10335703	10472399	-	5258	1	0	0	0	0		0	1	1
NM_026405	Rab32	chr10	10545039	10558207	-	2049	1	9.11616	9.1364	9.32238	10.7732	1.79567	9.58702	0.0190492	0.8031
NR_033630	Gm5177	chr10	10605945	10616313	+	3782	1	1.43367	1.42341	1.41192	1.42908	-0.354312	1.42452	0.935805	0.989465
NM_001114333	Grm1	chr10	10686059	11082331	-	6978	1	0	0	0	0		0	1	1
NR_046010	4930567K20Rik	chr10	10751046	10758131	+	441	1	0	0	0	0		0	1	1
NM_001077707	Shprh	chr10	11149430	11215273	+	6917	1	9.13094	8.45623	8.87563	8.14009	-0.468992	8.65072	0.549157	0.916646
NM_027968	Fbxo30	chr10	11281330	11297969	+	4972	1	9.58418	9.78318	9.68711	10.0849	0.344085	9.78484	0.583591	0.92314
NM_010146	Epm2a	chr10	11343445	11457477	+	1073	1	0.772497	0.772501	0.804358	0.829218	4.48227	0.794644	0.352491	1
NM_011682	Utrn	chr10	12382188	12861735	-	12306	1	9.60558	9.63762	9.30058	9.12268	-0.66384	9.41661	0.287913	0.886349
NR_038027	B230208H11Rik	chr10	12916646	12923127	-	1178	1	4.3452	4.54569	4.77041	4.18424	0.436878	4.46138	0.84088	0.973492
NM_029075	Stx11	chr10	12939983	12964259	-	2391	1	8.4006	8.42652	8.68962	8.51857	0.347212	8.50882	0.615424	0.931043
NM_175102	Sf3b5	chr10	13008450	13009183	+	731	1	10.8148	10.8774	10.955	11.7562	0.879838	11.1009	0.163479	0.886349
NM_009538	Plagl1	chr10	13090832	13131694	+	5208	1	6.79607	7.17805	7.00645	6.54538	-0.474317	6.88149	0.628393	0.933807
NR_131912	Hymai	chr10	13090845	13095900	+	5055	1	1.33012	1.31967	1.36959	1.29819	0.46198	1.32939	0.920898	0.987373
NM_029172	Zc2hc1b	chr10	13149644	13178023	-	1045	1	-1.05867	-1.03966	-1.05867	-1.05628	-2.05437	-1.05332	0.674516	1
NM_181470	Ltv1	chr10	13178638	13193137	-	1755	1	9.38436	9.38837	9.58324	8.08885	-0.48266	9.11121	0.567087	0.920183
NM_001195065	Phactr2	chr10	13207717	13474396	-	8525	1	8.3093	8.37049	7.7629	7.65718	-1.18942	8.02497	0.104739	0.886349
NM_025799	Fuca2	chr10	13501028	13519035	+	5705	1	11.1432	11.193	11.4143	11.9602	0.833663	11.4277	0.15924	0.886349
NM_019961	Pex3	chr10	13523945	13553142	-	2289	1	9.53853	9.51964	9.57295	9.88765	0.342426	9.62969	0.582288	0.92314
NM_025748	Adat2	chr10	13552907	13563376	+	1445	1	6.86136	7.04751	6.79968	7.66555	0.800528	7.09353	0.406753	0.890298
NM_001347362	Aig1	chr10	13647055	13868957	-	1522	1	10.6844	10.7173	10.8117	11.4171	0.693682	10.9076	0.254817	0.886349
NR_152745	Gm32172	chr10	13871280	13879208	+	630	1	0	0	0	0		0	1	1
NM_001358783	Hivep2	chr10	13966075	14151378	+	10042	1	8.95112	8.163	8.81645	7.8737	-0.30899	8.45107	0.713956	0.94773
NM_001002268	Adgrg6	chr10	14402585	14545036	-	6478	1	9.64561	9.10982	9.70275	8.67212	-0.162916	9.28257	0.831207	0.97194
NM_025418	Vta1	chr10	14655333	14705489	-	1315	1	10.8472	11.0142	10.7259	11.5627	0.438056	11.0375	0.495652	0.902739
NR_045824	1700016L04Rik	chr10	14705609	14759019	+	904	1	0	0	0	0		0	1	1
NM_029722	Gje1	chr10	14715626	14718214	-	1472	1	0	0	0	0		0	1	1
NM_008703	Nmbr	chr10	14759947	14771458	+	2412	1	0	0	0	0		0	1	1
NR_131087	C330004P14Rik	chr10	15791777	15807065	+	625	1	0	0	0	0		0	1	1
NR_038020	Gm20125	chr10	16951094	17095782	-	3392	1	-1.74168	-1.73608	-1.74174	-1.74006	-1.05315	-1.73989	0.833067	1
NM_010828	Cited2	chr10	17723228	17725674	+	1965	1	7.46477	7.02722	7.24968	7.96239	0.812643	7.42601	0.36745	0.886349
NM_138628	Txlnb	chr10	17796219	17845663	+	4445	1	0	0	0	0		0	1	1
NM_001033432	Heca	chr10	17900466	17948067	-	3661	1	7.15337	6.00554	6.23379	7.71267	0.981834	6.77634	0.421009	0.891418
NM_028440	Abracl	chr10	18011260	18023252	-	805	1	10.7733	10.7355	10.7778	11.6592	0.834362	10.9864	0.196075	0.886349
NM_009048	Reps1	chr10	18055940	18125155	+	2596	1	7.2932	8.25684	7.72682	7.656	-0.379111	7.73322	0.666877	0.941974
NM_001195036	Ect2l	chr10	18128375	18210827	-	3461	1	-0.246831	-0.203847	-0.246836	-0.246668	-3.05462	-0.236045	0.527841	1
NM_144820	Ccdc28a	chr10	18213676	18234981	-	1167	1	7.68892	7.55268	7.49424	8.18499	0.539114	7.73021	0.518538	0.907036
NM_173390	Nhsl1	chr10	18407675	18533891	+	7311	1	9.13916	8.73143	9.02216	7.77628	-0.628705	8.66726	0.457145	0.894919
NM_019487	Hebp2	chr10	18540123	18546076	-	1904	1	11.5647	11.5833	11.5577	12.2141	0.540563	11.7299	0.369917	0.886349
NM_001033258	Arfgef3	chr10	18588011	18743758	-	8180	1	5.7888	5.81954	4.8488	5.06325	-3.81097	5.3801	0.0106273	0.649142
NR_152783	Gm32926	chr10	18743471	18837997	+	1187	1	-0.246831	-0.203847	-0.246836	-0.246668	-3.05462	-0.236045	0.527841	1
NM_177706	Gm4922	chr10	18779727	18786793	-	2349	1	0	0	0	0		0	1	1
NR_102728	4930444F02Rik	chr10	18797299	18831930	-	1800	1	-1.73614	-1.74164	-1.74173	-1.74006	-1.04663	-1.73989	0.834101	1
NM_022032	Perp	chr10	18845071	18857072	+	1895	1	13.5358	13.5621	13.5207	14.2662	0.599521	13.7212	0.318887	0.886349
NM_009397	Tnfaip3	chr10	19000910	19015410	-	4411	1	8.68284	8.43799	9.07636	7.68845	0.0608809	8.47141	0.94447	0.99006
NR_038021	Gm20139	chr10	19141749	19207947	+	6204	1	0	0	0	0		0	1	1
NM_053008	Olig3	chr10	19356539	19358604	+	2063	1	0	0	0	0		0	1	1
NR_152784	Gm33104	chr10	19486715	19507318	+	1013	1	1.36458	1.49672	1.36457	1.36509	-4.75521	1.39774	0.321986	0.886349
NM_010511	Ifngr1	chr10	19591949	19610227	+	2101	1	12.066	11.9378	12.2043	12.0785	0.209231	12.0716	0.705448	0.947232
NM_178258	Il22ra2	chr10	19622028	19634681	+	2461	1	0	0	0	0		0	1	1
NM_172786	Il20ra	chr10	19712587	19760053	+	2079	1	7.34019	7.28679	7.02738	6.568	-1.10386	7.05559	0.232511	0.886349
NM_029529	Slc35d3	chr10	19847917	19851459	-	2625	1	0	0	0	0		0	1	1
NM_008822	Pex7	chr10	19860090	19907674	-	1882	1	10.2374	10.4663	10.3401	11.3989	0.968252	10.6107	0.15739	0.886349
NM_008580	Map3k5	chr10	19934526	20142750	+	5361	1	6.55587	6.26956	6.36128	6.39521	-0.129194	6.39548	0.902395	0.984816
NM_001198635	Map7	chr10	20148920	20281590	+	3875	1	10.8086	10.5974	10.6693	9.30112	-0.78448	10.3441	0.303146	0.886349
NR_045350	4930405J17Rik	chr10	20199247	20201854	-	626	1	0	0	0	0		0	1	1
NM_001101561	Rpl32l	chr10	20208439	20209030	+	589	1	3.88073	3.8361	3.75378	3.93768	-0.0736226	3.85207	0.972639	0.993326
NR_105840	Mir6413	chr10	20297581	20297688	-	107	1	0	0	0	0		0	1	1
NM_001025392	Bclaf1	chr10	20312469	20342501	+	5439	1	10.7624	10.8627	11.1856	9.93145	-0.122531	10.6856	0.865298	0.977236
NM_027930	Mtfr2	chr10	20347819	20361669	+	2298	1	6.17915	6.65473	5.97022	7.06643	0.546591	6.46763	0.644954	0.936604
NM_013875	Pde7b	chr10	20397052	20725078	-	5074	1	2.62784	2.65889	2.71186	2.56475	-0.0284613	2.64083	0.993431	0.998035
NM_026203	Ahi1	chr10	20952547	21080429	+	4825	1	7.41255	6.98966	7.45442	6.94407	0.0204945	7.20018	0.982318	0.99547
NM_001198914	Myb	chr10	21124930	21160984	-	3759	1	9.36202	9.59097	9.73365	9.2492	0.0594937	9.48396	0.927516	0.98798
NR_152786	Gm33619	chr10	21186944	21188618	+	596	1	0	0	0	0		0	1	1
NM_019702	Hbs1l	chr10	21295979	21368889	+	2773	1	10.2606	10.2678	10.4678	9.46989	-0.281694	10.1165	0.68597	0.944396
NR_045352	4930455C13Rik	chr10	21319088	21342055	-	1012	1	7.26773	7.21485	7.28099	6.6593	-0.488783	7.10571	0.604477	0.927524
NM_178713	Aldh8a1	chr10	21377300	21396578	+	2234	1	0	0	0	0		0	1	1
NR_027968	1700020N01Rik	chr10	21593145	21622375	+	1058	1	0	0	0	0		0	1	1
NR_045843	Gm5420	chr10	21690845	21693978	+	2203	1	0	0	0	0		0	1	1
NM_011361	Sgk1	chr10	21994666	21999902	+	2441	1	13.0146	13.0788	13.1306	13.8985	0.78779	13.2806	0.193569	0.886349
NM_053264	4930444G20Rik	chr10	22066309	22068079	-	1769	1	0	0	0	0		0	1	1
NM_001254745	E030030I06Rik	chr10	22144304	22149270	-	989	1	5.24976	5.0566	5.06691	5.44858	0.517762	5.20546	0.724209	0.951399
NM_001359808	Raet1e	chr10	22158569	22183914	+	1565	1	4.06139	4.51354	4.12465	4.16061	-1.21264	4.21505	0.535775	0.913985
NM_009016	Raet1a	chr10	22158609	22374139	+	1533	1	2.75375	2.736	2.64323	2.63177	-2.45682	2.69119	0.419239	0.891026
NM_009017	Raet1b	chr10	22173875	22374113	+	1233	1	2.65157	2.64316	2.53999	2.53901	-2.7452	2.59343	0.382824	0.886349
NM_009018	Raet1c	chr10	22173902	22374139	+	1223	1	3.98621	4.37036	4.01614	4.07177	-1.17813	4.11112	0.556476	0.91725
NM_001177775	H60b	chr10	22273474	22288848	+	943	1	0	0	0	0		0	1	1
NR_015465	C920009B18Rik	chr10	22306782	22314148	+	5656	1	0	0	0	0		0	1	1
NM_020030	Raet1d	chr10	22361894	22374139	+	1262	1	1.36857	1.24689	1.24687	1.24734	-4.62701	1.27742	0.335359	0.886349
NR_028580	Gm10825	chr10	22402813	22407470	+	4546	1	0	0	0	0		0	1	1
NM_178934	Slc2a12	chr10	22645011	22703880	+	3755	1	7.31792	7.02377	7.06095	6.88363	-0.469927	7.07157	0.602989	0.927524
NM_011603	Tbpl1	chr10	22703877	22731447	-	2866	1	9.44287	9.60759	9.33246	10.174	0.488062	9.63923	0.478342	0.89807
NR_106123	Mir7663	chr10	22729372	22729432	-	60	1	-1.74168	-1.73608	-1.74174	-1.74006	-1.05315	-1.73989	0.833067	1
NM_011545	Tcf21	chr10	22817276	22820143	-	1237	1	0	0	0	0		0	1	1
NM_001347372	Eya4	chr10	23102962	23349890	-	5271	1	0	0	0	0		0	1	1
NM_011295	Rps12	chr10	23785183	23787209	-	510	1	4.6988	4.72185	4.84925	5.27584	1.93218	4.88643	0.211812	0.886349
NR_037680	Snora33	chr10	23785347	23785451	-	104	1	1.59896	1.49593	1.53793	1.49648	-1.32921	1.53232	0.775582	0.964728
NR_037681	Snord100	chr10	23785755	23785821	-	66	1	0.104941	0.062297	0.0729361	0.0624962	-1.71238	0.0756675	0.72223	1
NM_183116	Slc18b1	chr10	23796986	23827968	+	2821	1	9.0294	9.39927	8.75077	10.0267	0.546206	9.30153	0.486361	0.900882
NM_011979	Vnn3	chr10	23851462	23869843	+	1802	1	5.55071	5.32887	5.99571	5.55851	1.28827	5.60845	0.322855	0.886349
NM_011704	Vnn1	chr10	23894688	23905343	+	2407	1	6.59259	5.48084	6.64834	6.84397	1.3497	6.39143	0.390129	0.886349
NM_053205	Taar1	chr10	23920406	23921404	+	997	1	0	0	0	0		0	1	1
NM_001007266	Taar2	chr10	23938572	23941583	+	1017	1	0	0	0	0		0	1	1
NM_001008429	Taar3	chr10	23949558	23950589	+	1030	1	0	0	0	0		0	1	1
NM_001008499	Taar4	chr10	23960494	23961537	+	1042	1	0	0	0	0		0	1	1
NM_001009574	Taar5	chr10	23970706	23971719	+	1012	1	0	0	0	0		0	1	1
NM_001010828	Taar6	chr10	23984609	23985646	-	1036	1	0	0	0	0		0	1	1
NM_001010829	Taar7a	chr10	23992405	23993481	-	1075	1	0	0	0	0		0	1	1
NM_001010827	Taar7b	chr10	23999939	24001015	+	1075	1	0	0	0	0		0	1	1
NM_001010838	Taar7d	chr10	24027222	24028298	+	1075	1	0	0	0	0		0	1	1
NM_001010835	Taar7e	chr10	24037614	24038690	+	1075	1	0	0	0	0		0	1	1
NM_001010839	Taar7f	chr10	24049510	24050586	+	1075	1	0	0	0	0		0	1	1
NM_001010830	Taar8a	chr10	24076500	24077534	+	1033	1	0	0	0	0		0	1	1
NM_001010837	Taar8b	chr10	24091260	24092294	-	1033	1	0	0	0	0		0	1	1
NM_001010840	Taar8c	chr10	24100843	24101951	-	1106	1	0	0	0	0		0	1	1
NM_001010831	Taar9	chr10	24108488	24109534	-	1045	1	0	0	0	0		0	1	1
NM_016797	Stx7	chr10	24149317	24188961	+	2490	1	11.8017	11.7553	11.8183	12.1038	0.28738	11.8698	0.609293	0.929295
NM_021509	Moxd1	chr10	24223517	24302783	+	3069	1	11.4315	11.5488	11.4425	11.4015	-0.105193	11.4561	0.850708	0.975693
NM_010217	Ccn2	chr10	24595442	24598682	+	2395	1	7.92627	8.05799	8.62983	7.53341	0.42274	8.03687	0.623832	0.932317
NM_008813	Enpp1	chr10	24637914	24712159	-	6751	1	10.5388	10.5646	9.955	8.62128	-1.64182	9.91993	0.0351077	0.886349
NM_134005	Enpp3	chr10	24773814	24836195	-	2788	1	12.752	12.6887	12.9078	11.7079	-0.375073	12.5141	0.585112	0.92314
NM_027347	Med23	chr10	24869986	24913529	+	4897	1	9.22175	9.3649	9.48734	8.95935	-0.0641591	9.25833	0.923587	0.987821
NR_105870	Mir6905	chr10	24910664	24910733	+	69	1	-1.74162	-1.74159	-1.73629	-1.74005	1.72404	-1.73989	0.729001	1
NM_007482	Arg1	chr10	24915207	24927470	-	1467	1	10.0786	10.011	10.5811	11.3267	1.49292	10.4993	0.018216	0.788088
NM_018747	Akap7	chr10	25169090	25299163	-	3113	1	6.23204	5.3673	5.5076	6.09624	-0.154632	5.80079	0.911404	0.986117
NM_001199265	Epb41l2	chr10	25359798	25523518	+	4367	1	8.8104	8.79539	8.41927	7.79911	-1.13785	8.45604	0.125949	0.886349
NM_001195596	Smlr1	chr10	25527943	25536272	-	670	1	0	0	0	0		0	1	1
NR_136909	Gm29571	chr10	25536386	25673343	+	1905	1	0	0	0	0		0	1	1
NR_156009	Gm36908	chr10	25615632	25621563	-	1658	1	0	0	0	0		0	1	1
NR_045349	4930401C15Rik	chr10	25779314	25837437	-	860	1	0	0	0	0		0	1	1
NM_029881	Tmem200a	chr10	25991183	26079052	-	4114	1	3.20453	3.84198	3.18884	3.19255	-7.07704	3.35698	0.0238176	0.886349
NR_028030	Gm9767	chr10	26078255	26079447	+	1192	1	0	0	0	0		0	1	1
NM_001013766	Samd3	chr10	26229707	26260804	+	2610	1	0	0	0	0		0	1	1
NM_001359254	L3mbtl3	chr10	26274468	26374072	-	4667	1	7.98259	7.7675	7.57751	7.26315	-0.899574	7.64769	0.265074	0.886349
NR_033633	Gm8709	chr10	26673446	26674651	-	1205	1	-0.235424	-0.235326	-0.225193	-0.246148	0.00905131	-0.235523	0.998503	1
NM_176837	Arhgap18	chr10	26772512	26918648	+	3599	1	9.37037	9.26582	9.0296	7.5372	-1.28016	8.80075	0.14756	0.886349
NM_008481	Lama2	chr10	26981285	27616942	-	9647	1	8.46525	8.44585	8.06849	7.13863	-1.35973	8.02956	0.110854	0.886349
NR_131034	4930579H20Rik	chr10	27389866	27397225	+	1511	1	-1.05867	-1.03966	-1.05867	-1.05628	-2.05437	-1.05332	0.674516	1
NM_008983	Ptprk	chr10	28074820	28597397	+	6143	1	10.9945	10.6073	10.6516	9.47139	-0.913987	10.4312	0.21236	0.886349
NR_131208	Themis	chr10	28668360	28739306	+	1521	1	0	0	0	0		0	1	1
NM_026336	2310057J18Rik	chr10	28972288	28986306	-	1311	1	0	0	0	0		0	1	1
NM_026138	Soga3	chr10	29143996	29199628	+	3937	1	3.41201	4.01979	3.53082	3.41565	-2.80166	3.59457	0.342122	0.886349
NM_001162537	9330159F19Rik	chr10	29211643	29230779	+	5636	1	4.62218	4.4689	4.84815	4.28935	0.367931	4.55715	0.849276	0.975644
NM_025855	Echdc1	chr10	29313500	29346661	+	3040	1	11.6035	11.6059	11.6226	11.6318	0.0339746	11.616	0.95114	0.991624
NM_001110197	Rnf146	chr10	29344176	29362442	-	4398	1	11.747	11.7201	11.7341	11.9118	0.139957	11.7783	0.801532	0.96816
NM_028351	Rspo3	chr10	29453107	29535867	-	2389	1	9.97072	9.37857	8.86989	8.74753	-1.48506	9.24168	0.0254375	0.886349
NM_001109747	Cenpw	chr10	30196009	30200540	-	1507	1	8.31606	8.29209	8.35867	9.70141	1.54583	8.66706	0.0558804	0.886349
NM_028604	Trmt11	chr10	30534225	30600700	-	2295	1	8.47113	8.39752	8.22733	9.12247	0.57873	8.55461	0.450902	0.893865
NR_045008	Gm20300	chr10	30603195	30606634	-	3439	1	8.99466	8.79305	9.01636	10.1282	1.31283	9.23306	0.0769355	0.886349
NM_025798	Hint3	chr10	30608207	30618366	-	689	1	9.4256	9.4307	9.67864	10.8824	1.57697	9.85433	0.028389	0.886349
NM_001358841	Ncoa7	chr10	30645582	30803326	-	5275	1	9.95427	9.62597	9.27512	10.4192	0.299744	9.81864	0.684123	0.944337
NM_013904	Hey2	chr10	30832359	30842783	-	2525	1	7.592	7.32739	7.50396	7.92184	0.539882	7.5863	0.515323	0.906727
NM_027168	Hddc2	chr10	31313405	31328086	+	710	1	9.79737	9.87545	9.93407	10.718	0.872209	10.0812	0.18349	0.886349
NM_001359364	Tpd52l1	chr10	31332373	31445958	-	1316	1	8.1079	7.81024	7.92604	8.98572	1.096	8.20748	0.184655	0.886349
NM_011509	Supt4b	chr10	31413726	31414435	-	707	1	-1.06309	-1.07252	-1.06331	-1.0701	0.283302	-1.06726	0.954597	1
NM_001146349	Rnf217	chr10	31501887	31609725	-	2852	1	6.37512	6.58131	6.89321	7.10833	1.29958	6.73949	0.173433	0.886349
NM_001025286	Nkain2	chr10	31950579	32889915	-	1227	1	0.0200105	0.0200128	0.071724	0.0202059	3.7458	0.0329883	0.439414	1
NM_029726	Trdn	chr10	33083483	33476709	+	4474	1	0	0	0	0		0	1	1
NR_040657	D830005E20Rik	chr10	33222345	33256357	-	1841	1	0	0	0	0		0	1	1
NM_175448	Clvs2	chr10	33512286	33624684	-	2624	1	2.4313	2.16574	2.16569	2.16689	-5.68582	2.2324	0.23556	0.886349
NR_152723	Gm15939	chr10	33624246	33662432	+	2142	1	0.105447	0.0525228	0.0525144	0.0527206	-3.36416	0.0658011	0.485947	1
NM_001101452	Sult3a2	chr10	33766424	33782115	-	875	1	0.828959	0.828963	0.919817	0.829304	4.58437	0.851761	0.341386	1
NM_020565	Sult3a1	chr10	33857722	33879475	+	1087	1	0	0	0	0		0	1	1
NM_001162957	Rsph4a	chr10	33905111	33916021	+	3642	1	-1.73614	-1.74164	-1.74173	-1.74006	-1.04663	-1.73989	0.834101	1
NM_028287	Zup1	chr10	33925134	33951259	-	4201	1	6.9155	7.16998	7.61484	7.27592	0.925329	7.24406	0.291018	0.886349
NR_015526	A830082N09Rik	chr10	33987216	33995055	-	7839	1	0.828959	0.828963	0.919817	0.829304	4.58437	0.851761	0.341386	1
NM_025614	Rwdd1	chr10	33996555	34019616	-	1073	1	9.34395	9.4879	9.407	10.1366	0.664618	9.59386	0.322748	0.886349
NM_001162937	Trappc3l	chr10	34037597	34109815	+	1176	1	0	0	0	0		0	1	1
NM_001081165	Calhm4	chr10	34038784	34044313	-	3710	1	0	0	0	0		0	1	1
NM_178908	Calhm5	chr10	34091352	34096519	-	1782	1	8.61033	8.75195	8.4671	9.62506	0.856057	8.86361	0.272697	0.886349
NM_175449	Calhm6	chr10	34126067	34127972	-	1078	1	6.41465	6.47083	6.57275	7.7609	1.97275	6.80478	0.0527924	0.886349
NM_172508	Dse	chr10	34151389	34207235	-	3905	1	8.75269	9.67007	9.53517	8.65995	-0.196753	9.15447	0.803261	0.968495
NM_009433	Tspyl1	chr10	34282190	34284885	+	2693	1	11.305	11.516	11.5327	12.3196	0.868785	11.6683	0.164492	0.886349
NM_030203	Tspyl4	chr10	34297421	34301320	+	3897	1	6.3432	6.77082	6.71731	6.68093	0.300709	6.62806	0.767088	0.963204
NM_176968	Nt5dc1	chr10	34303609	34418551	-	2728	1	10.1596	10.1123	10.3839	10.5416	0.51712	10.2994	0.377691	0.886349
NM_009925	Col10a1	chr10	34389981	34397085	+	3125	1	-1.09602	-1.09602	-1.078	-1.09365	2.45167	-1.09092	0.618947	1
NM_001159544	Frk	chr10	34483400	34611230	+	4793	1	8.52152	8.80854	8.84375	8.19274	-0.182339	8.59164	0.806153	0.969038
NM_001253355	Hs3st5	chr10	36506807	36834394	+	3087	1	0	0	0	0		0	1	1
NM_008229	Hdac2	chr10	36974544	37001888	+	1988	1	11.6185	11.592	11.4542	11.9277	0.166956	11.6481	0.774441	0.96469
NM_008538	Marcks	chr10	37133243	37138926	-	4182	1	10.8792	11.0321	10.793	11.4973	0.36865	11.0504	0.554282	0.916882
NR_131035	4930591E09Rik	chr10	38175774	38181903	+	483	1	0	0	0	0		0	1	1
NM_001177783	Rfpl4b	chr10	38820541	38821779	-	1050	1	0	0	0	0		0	1	1
NM_010681	Lama4	chr10	38965515	39110188	+	6006	1	8.14222	8.14768	7.48214	7.11595	-1.62671	7.722	0.0390082	0.886349
NM_001359444	Fam229b	chr10	39118804	39133906	-	770	1	4.80551	4.93997	4.57451	5.25011	0.474921	4.89253	0.784624	0.965215
NM_028006	Tube1	chr10	39134023	39151058	+	2915	1	6.84654	6.42706	6.5602	7.01305	0.376219	6.71171	0.71197	0.94773
NM_001127376	Ccn6	chr10	39150971	39163794	-	1411	1	-0.577592	-0.587801	-0.598352	-0.597195	-2.63143	-0.590235	0.587954	1
NM_001122893	Fyn	chr10	39369799	39565374	+	3513	1	8.67639	8.71137	8.14979	8.54368	-0.581499	8.52031	0.411308	0.891026
NR_152260	Gm16364	chr10	39595855	39613682	-	780	1	2.77805	2.68762	2.59307	2.58348	-4.61415	2.66056	0.186208	0.886349
NM_134000	Traf3ip2	chr10	39612934	39655307	+	2856	1	10.3762	10.454	10.4715	9.80658	-0.349743	10.2771	0.584268	0.92314
NR_038037	E130307A14Rik	chr10	39621411	39732007	-	1661	1	5.70832	5.27221	5.46427	5.32852	-0.460617	5.44333	0.738394	0.956239
NM_011264	Rev3l	chr10	39732160	39875205	+	10631	1	8.78047	8.48409	7.8288	7.28033	-1.91772	8.09342	0.0130836	0.708194
NR_033628	Mfsd4b4	chr10	39892760	39899238	-	777	1	3.86414	4.09562	4.00783	4.15779	0.785247	4.03135	0.708536	0.94773
NR_160807	Mfsd4b2-ps	chr10	39920382	39926936	-	2294	1	0	0	0	0		0	1	1
NR_160808	Mfsd4b3-ps	chr10	39946908	39960153	-	1782	1	5.76947	5.45932	6.10439	6.85299	2.65258	6.04654	0.0222906	0.858939
NM_001113388	Mfsd4b5	chr10	39958061	39986646	-	2975	1	3.7356	3.6171	3.64762	4.39108	3.38774	3.84785	0.167578	0.886349
NM_144821	Mfsd4b1	chr10	40001573	40025268	-	2673	1	-1.05867	-1.03966	-1.05867	-1.05628	-2.05437	-1.05332	0.674516	1
NM_001114332	Slc16a10	chr10	40033535	40142254	-	5386	1	7.03667	6.47244	6.423	7.28511	0.350413	6.8043	0.743333	0.95641
NM_001042556	Rpf2	chr10	40223246	40246979	-	1818	1	9.14906	8.8945	9.13699	8.91507	0.00442672	9.02391	0.99466	0.998035
NM_001359491	Gtf3c6	chr10	40247701	40257712	-	2564	1	10.3727	10.1374	10.3429	10.4354	0.200276	10.3221	0.734748	0.95534
NR_002842	Rnu3a	chr10	40258468	40258679	+	211	1	2.14757	2.12539	2.12535	2.33217	3.41367	2.18262	0.439327	0.893548
NM_009665	Amd1	chr10	40287458	40302188	-	3196	1	8.3655	8.37263	8.30449	8.4517	0.020877	8.37358	0.976345	0.994211
NM_007444	Amd2	chr10	40287465	40302186	-	3187	1	8.36395	8.369	8.30078	8.44675	0.0176634	8.37012	0.979994	0.994687
NM_001168304	Cdk19	chr10	40349308	40483818	+	5792	1	9.56675	9.26924	9.369	8.30642	-0.747896	9.12785	0.331364	0.886349
NM_027572	Slc22a16	chr10	40570362	40604132	+	2233	1	0	0	0	0		0	1	1
NM_027442	Ddo	chr10	40630011	40649931	+	2993	1	4.23697	4.17302	3.90714	4.12122	-1.4967	4.10959	0.48328	0.900563
NM_177793	Mettl24	chr10	40683282	40811083	+	1522	1	5.96852	5.40424	5.29801	5.2937	-1.63235	5.49112	0.220024	0.886349
NM_027879	Cdc40	chr10	40831622	40883143	-	3348	1	9.733	9.84395	9.78126	9.22701	-0.399358	9.64631	0.539292	0.914408
NM_031877	Wasf1	chr10	40883534	40938569	+	2539	1	6.49446	6.12705	6.19546	5.6108	-1.09262	6.10694	0.37213	0.886349
NM_199058	Gpr6	chr10	41069977	41072290	-	1787	1	0	0	0	0		0	1	1
NM_133999	Fig4	chr10	41188172	41303241	-	3238	1	9.7713	9.70408	9.51424	9.36347	-0.479418	9.58827	0.435939	0.893548
NM_001370813	Ak9	chr10	41303934	41433568	+	5961	1	0	0	0	0		0	1	1
NM_153398	Zbtb24	chr10	41450358	41465582	+	2868	1	8.64969	8.48069	8.47189	8.40994	-0.227364	8.50305	0.74275	0.95641
NM_138315	Mical1	chr10	41476314	41487030	+	3537	1	8.50961	8.38985	8.25458	6.57218	-1.2513	7.93156	0.236949	0.886349
NM_009213	Smpd2	chr10	41487172	41490340	-	1590	1	9.69478	9.64467	9.85847	10.3428	0.725096	9.88518	0.246502	0.886349
NM_028430	Ppil6	chr10	41490439	41514288	+	1060	1	3.75523	3.92676	3.77961	3.63232	-1.37396	3.77348	0.546254	0.915636
NM_016898	Cd164	chr10	41519500	41531042	+	2822	1	13.1836	13.2809	13.2418	13.7766	0.455833	13.3707	0.429158	0.893273
NM_001358562	Ccdc162	chr10	41538844	41716463	-	7044	1	3.38414	3.42801	3.69437	3.53681	3.08641	3.51083	0.199602	0.886349
NR_045341	5730435O14Rik	chr10	41568016	41576476	+	613	1	0	0	0	0		0	1	1
NM_029132	Cep57l1	chr10	41718840	41809663	-	2292	1	6.87883	6.70511	6.84415	5.8085	-0.787448	6.55915	0.516695	0.906819
NR_152819	BC048559	chr10	41746721	41780734	+	854	1	0	0	0	0		0	1	1
NM_001162908	Sesn1	chr10	41810574	41908436	+	3170	1	11.1111	11.02	11.1855	11.7327	0.645382	11.2623	0.279233	0.886349
NM_001034858	Armc2	chr10	41914990	42018382	-	4845	1	1.66436	1.76874	1.68573	1.70303	-0.875559	1.70546	0.848249	0.975644
NM_019740	Foxo3	chr10	42185786	42276742	-	2883	1	6.51437	6.14382	6.25065	6.29585	-0.212763	6.30117	0.844906	0.974382
NM_145743	Afg1l	chr10	42312585	42478565	-	2498	1	7.36835	7.86921	7.834	6.88491	-0.3518	7.48912	0.711201	0.94773
NM_017472	Snx3	chr10	42502054	42535369	+	1371	1	11.9248	11.9884	12.0127	12.612	0.590725	12.1345	0.317771	0.886349
NM_152229	Nr2e1	chr10	42561964	42583590	-	3231	1	0	0	0	0		0	1	1
NM_172416	Ostm1	chr10	42678916	42702462	+	3001	1	9.58291	9.414	10.2231	9.82543	0.883944	9.76136	0.158013	0.886349
NM_153055	Sec63	chr10	42761496	42832514	+	6009	1	9.93186	9.93423	9.95421	8.97734	-0.56444	9.69941	0.42867	0.892995
NM_172938	Scml4	chr10	42860512	42960782	+	4734	1	3.60497	4.87154	3.60467	3.61451	-8.09928	3.92392	0.00449185	0.417506
NR_153349	Gm5079	chr10	42971283	42991162	-	1605	1	0	0	0	0		0	1	1
NM_175407	Sobp	chr10	43002500	43174530	-	4971	1	3.90879	3.71159	3.85512	3.68491	-0.392803	3.7901	0.859913	0.977143
NR_102361	9030612E09Rik	chr10	43174699	43176565	+	1866	1	1.48402	1.35298	1.35296	1.35347	-4.74248	1.38586	0.323298	0.886349
NM_027772	Pdss2	chr10	43221486	43440248	+	1763	1	5.94405	6.48211	6.01409	6.65941	0.377757	6.27491	0.747921	0.95762
NM_001359600	Bend3	chr10	43493165	43515417	+	6112	1	6.75673	5.9352	6.54137	6.24324	-0.0828165	6.36913	0.943278	0.989667
NM_026411	1700021F05Rik	chr10	43525119	43541018	-	918	1	9.0066	9.01994	8.99904	9.02898	0.00134886	9.01364	0.998336	0.999216
NM_009846	Cd24a	chr10	43579169	43584265	+	1812	1	12.9724	12.9837	13.0249	13.7064	0.650469	13.1718	0.273839	0.886349
NR_033558	F930017D23Rik	chr10	43593427	43630913	+	1829	1	0	0	0	0		0	1	1
NR_040581	1700027J07Rik	chr10	43746158	43765836	+	1056	1	0	0	0	0		0	1	1
NR_131055	4933404K13Rik	chr10	43825907	43833301	+	828	1	0	0	0	0		0	1	1
NM_001081054	Qrsl1	chr10	43874190	43901736	-	1957	1	8.7638	8.79498	9.0875	8.96872	0.42915	8.90375	0.512766	0.906654
NM_130892	Rtn4ip1	chr10	43901807	43947863	+	2971	1	9.72644	9.15917	9.28042	9.90943	0.257138	9.51887	0.711965	0.94773
NM_001368305	Crybg1	chr10	43950631	44148828	-	7481	1	11.4945	11.0763	11.1355	10.0737	-0.864394	10.945	0.217018	0.886349
NR_001582	Speer5-ps1	chr10	44170447	44219585	+	1425	1	-1.73614	-1.74164	-1.74173	-1.74006	-1.04663	-1.73989	0.834101	1
NM_053069	Atg5	chr10	44268339	44364299	+	2369	1	10.7703	10.8317	10.9925	11.9039	1.11567	11.1246	0.0840044	0.886349
NR_035450	Mir1929	chr10	44359676	44359768	+	92	1	-1.74162	-1.74159	-1.73629	-1.74005	1.72404	-1.73989	0.729001	1
NM_007548	Prdm1	chr10	44437174	44458748	-	5196	1	9.06723	8.72494	8.68902	8.10074	-0.815864	8.64548	0.265571	0.886349
NM_011156	Prep	chr10	45067216	45162751	+	6456	1	11.6674	11.8336	12.0554	10.6389	-0.279639	11.5488	0.703999	0.947046
NR_155869	Gm15934	chr10	45287311	45289416	-	515	1	0.918168	0.896218	0.896202	0.971036	1.81897	0.920406	0.699861	0.946703
NM_024286	Popdc3	chr10	45289305	45318450	+	1845	1	9.23564	9.37058	9.39379	10.0477	0.749761	9.51193	0.259561	0.886349
NM_024285	Bves	chr10	45335735	45372481	+	4397	1	6.92145	6.7772	6.71919	7.67853	1.00914	7.02409	0.305563	0.886349
NM_001031772	Lin28b	chr10	45376619	45470201	-	5396	1	0	0	0	0		0	1	1
NM_172473	Hace1	chr10	45577829	45712345	+	3759	1	10.1084	9.99303	9.8939	9.82793	-0.303131	9.95581	0.612091	0.930547
NR_040624	D030045P18Rik	chr10	45807704	45852018	+	1889	1	0	0	0	0		0	1	1
NR_028274	Snord14d	chr10	46244748	46244770	+	22	1	0	0	0	0		0	1	1
NM_001111268	Grik2	chr10	49093681	49788766	-	10560	1	3.37572	4.24184	3.37556	3.381	-7.48113	3.59353	0.0182034	0.788088
NM_198007	Ascc3	chr10	50592669	50851202	+	7433	1	10.2502	9.79123	10.195	8.57541	-0.577237	9.70296	0.492269	0.902008
NM_011376	Sim1	chr10	50895651	50989152	+	7342	1	-1.74162	-1.74159	-1.73629	-1.74005	1.72404	-1.73989	0.729001	1
NM_008147	Lilr4b	chr10	51480612	51486329	+	1471	1	2.1925	2.19251	2.30429	2.32008	5.97373	2.25234	0.163606	0.886349
NM_001291894	Lilrb4a	chr10	51490898	51496611	+	1489	1	-0.905101	-0.916912	-0.916917	-0.899316	0.72487	-0.909562	0.883637	1
NM_029894	Fam162b	chr10	51585450	51590460	-	549	1	0	0	0	0		0	1	1
NM_153071	Gprc6a	chr10	51614823	51631458	-	2848	1	0	0	0	0		0	1	1
NM_001159389	Rfx6	chr10	51677760	51730429	+	3436	1	0	0	0	0		0	1	1
NR_045158	4933411G06Rik	chr10	51756174	51757194	-	1020	1	0	0	0	0		0	1	1
NM_001300957	Vgll2	chr10	52022502	52028471	+	1642	1	0	0	0	0		0	1	1
NM_011282	Ros1	chr10	52045926	52195244	-	7355	1	0	0	0	0		0	1	1
NM_025705	Dcbld1	chr10	52233619	52321378	+	3013	1	9.79988	9.17579	9.72469	9.63853	0.239241	9.58472	0.717818	0.948861
NM_053187	Gopc	chr10	52337024	52382124	-	4283	1	9.7703	9.56167	9.44863	8.97838	-0.69986	9.43974	0.284691	0.886349
NM_025684	Nepn	chr10	52391608	52404604	+	1818	1	0	0	0	0		0	1	1
NM_030250	Nus1	chr10	52417547	52440192	+	4607	1	10.1397	10.0658	10.2564	10.6855	0.605368	10.2868	0.318071	0.886349
NR_037920	Zfa-ps	chr10	52542320	52545739	-	3419	1	-1.74168	-1.73608	-1.74174	-1.74006	-1.05315	-1.73989	0.833067	1
NM_178675	Slc35f1	chr10	52690501	53111622	+	4963	1	2.74498	2.74501	3.18312	2.74709	6.8323	2.85505	0.0823105	0.886349
NR_152766	Gm36173	chr10	53235187	53260736	+	1160	1	0	0	0	0		0	1	1
NM_001204983	Cep85l	chr10	53273443	53379883	-	7346	1	5.27901	4.64058	4.20666	4.21586	-8.36666	4.58553	0.000200679	0.069339
NR_038015	Gm19395	chr10	53280270	53283687	+	655	1	0	0	0	0		0	1	1
NM_001141927	Pln	chr10	53337686	53345999	+	2475	1	4.65481	5.09145	4.62994	4.35273	-2.20895	4.68223	0.263265	0.886349
NR_152767	Gm36229	chr10	53409882	53424272	+	1852	1	0	0	0	0		0	1	1
NR_037973	Gm20597	chr10	53498443	53518989	-	5482	1	0	0	0	0		0	1	1
NM_027830	Mcm9	chr10	53536316	53629957	-	4647	1	6.72533	6.92843	6.63852	6.16855	-1.01018	6.61521	0.327837	0.886349
NM_025541	Asf1a	chr10	53596961	53609215	+	2176	1	10.2002	10.4399	10.3976	11.5954	1.25383	10.6583	0.0745744	0.886349
NM_001081428	Fam184a	chr10	53633145	53750909	-	3930	1	0	0	0	0		0	1	1
NM_008548	Man1a	chr10	53904785	54075737	-	5063	1	9.61458	9.55875	9.46707	8.7386	-0.684434	9.34475	0.322383	0.886349
NR_038016	Gm16998	chr10	54075922	54081081	+	1227	1	0.365352	0.376227	0.354344	0.343939	-2.04171	0.359966	0.670965	1
NM_001033385	Tbc1d32	chr10	56014294	56228689	-	7204	1	7.34838	6.78176	7.49524	6.53662	0.057263	7.0405	0.956036	0.992345
NM_001163833	Msl3l2	chr10	56106917	56116880	+	2136	1	7.39163	6.81827	7.26766	7.65011	0.700378	7.28192	0.443401	0.893661
NM_010288	Gja1	chr10	56377300	56390419	+	3101	1	13.9685	13.9655	13.9506	14.1884	0.161468	14.0182	0.76741	0.963217
NR_152768	Gm36595	chr10	56431981	56475967	+	2000	1	2.22332	2.28592	2.19043	2.30111	-0.18905	2.2502	0.96136	0.992737
NR_045353	4930467K11Rik	chr10	57478383	57486353	-	719	1	-1.7431	-1.74306	-1.74322	-1.73051	2.16559	-1.73997	0.661944	1
NM_008297	Hsf2	chr10	57486385	57513143	+	2609	1	5.85991	6.11742	5.69965	6.1789	-0.0843585	5.96397	0.944827	0.99006
NM_019760	Serinc1	chr10	57515775	57532529	-	2867	1	11.8188	11.9795	11.6917	12.3213	0.223062	11.9528	0.710384	0.94773
NM_001039053	Pkib	chr10	57645869	57741112	+	5275	1	2.11078	2.14372	2.30094	2.11164	2.69657	2.16677	0.542378	0.915353
NM_021272	Fabp7	chr10	57784923	57788450	+	756	1	1.80534	1.78351	1.9389	1.78418	2.97228	1.82798	0.526658	0.910966
NM_020561	Smpdl3a	chr10	57794544	57811830	+	1781	1	10.765	11.158	11.0404	11.5213	0.497043	11.1212	0.414538	0.891026
NM_001081954	Dux	chr10	58230651	58232675	-	2023	1	0	0	0	0		0	1	1
NM_001034869	Gm4981	chr10	58234848	58236660	-	1810	1	0	0	0	0		0	1	1
NM_027375	Gcc2	chr10	58255526	58305592	+	6486	1	8.40931	8.36964	8.16492	8.21598	-0.365598	8.28996	0.606354	0.927743
NM_201242	Lims1	chr10	58371454	58424691	+	4339	1	11.5575	11.5994	11.6306	11.8489	0.251607	11.6591	0.653538	0.938841
NM_011240	Ranbp2	chr10	58446852	58494154	+	9445	1	10.579	10.2721	10.4343	9.09468	-0.724515	10.095	0.345425	0.886349
NM_001162956	Ccdc138	chr10	58497937	58576244	+	2448	1	5.5952	5.70035	5.93089	5.16998	-0.0548597	5.59911	0.96973	0.993114
NM_010100	Edar	chr10	58600788	58675696	-	3666	1	6.29296	6.1569	5.89684	5.32525	-1.78312	5.91799	0.182561	0.886349
NR_033565	BB019430	chr10	58696745	58704277	+	1315	1	0	0	0	0		0	1	1
NM_172788	Sh3rf3	chr10	58813359	59138916	+	5769	1	3.23045	2.962	2.87611	2.87812	-6.4365	2.98667	0.0605963	0.886349
NM_001024911	2020-09-10	chr10	59164112	59221847	-	2528	1	9.41089	9.61264	9.54799	9.66497	0.148532	9.55912	0.81097	0.969577
NM_172939	Sowahc	chr10	59221922	59226433	+	4509	1	9.94918	9.98676	9.97376	8.92059	-0.620245	9.70757	0.393306	0.8878
NM_011030	P4ha1	chr10	59323296	59373304	+	4026	1	9.69945	9.47116	9.64213	9.30446	-0.169016	9.5293	0.790794	0.966104
NM_023530	Pla2g12b	chr10	59403685	59421976	+	1060	1	0	0	0	0		0	1	1
NM_010959	Oit3	chr10	59422960	59441779	-	2705	1	0	0	0	0		0	1	1
NM_001033259	Mcu	chr10	59446984	59616692	-	2862	1	10.8044	10.9429	11.2399	11.7142	0.976466	11.1753	0.0988478	0.886349
NM_001291443	Micu1	chr10	59702563	59864134	+	2355	1	10.242	10.394	10.3528	9.40112	-0.527708	10.0975	0.446464	0.893845
NR_155871	Gm17059	chr10	59799202	59800254	-	514	1	0.0200105	0.0200128	0.071724	0.0202059	3.7458	0.0329883	0.439414	1
NM_019965	Dnajb12	chr10	59879591	59898016	+	1763	1	8.21638	7.88607	8.20139	6.37882	-0.714782	7.67067	0.527176	0.911097
NM_029083	Ddit4	chr10	59949675	59951770	-	1680	1	10.1287	10.27	10.1779	10.8727	0.586043	10.3623	0.358056	0.886349
NM_001347451	Anapc16	chr10	59987409	60003135	-	1895	1	10.2142	9.98767	10.0349	10.6927	0.47653	10.2324	0.457154	0.894919
NM_026937	Ascc1	chr10	60002805	60099990	+	1475	1	9.99508	10.176	10.1582	10.8205	0.698619	10.2875	0.272286	0.886349
NM_052994	Spock2	chr10	60106257	60133913	+	3902	1	6.58556	6.51017	5.68517	5.38141	-3.11703	6.04058	0.00738924	0.544371
NR_105871	Mir6906	chr10	60126776	60126833	+	57	1	0	0	0	0		0	1	1
NM_016803	Chst3	chr10	60181528	60219260	-	6106	1	4.4384	4.11447	4.72842	4.26752	1.45151	4.3872	0.514532	0.906654
NM_011179	Psap	chr10	60277628	60302600	+	2643	1	13.5213	13.5212	13.4962	13.7974	0.200987	13.584	0.71559	0.947901
NM_001252635	Cdh23	chr10	60302750	60696490	-	11019	1	0	0	0	0		0	1	1
NM_001159572	Vsir	chr10	60346851	60372684	+	4834	1	7.92609	8.56898	8.25585	7.18449	-0.791575	7.98385	0.383568	0.886349
NM_001164374	Gm17455	chr10	60399726	60403558	+	853	1	0.529839	0.603651	0.52983	0.530118	-3.86207	0.548359	0.422555	1
NM_023596	Slc29a3	chr10	60712072	60752782	-	5232	1	9.71001	9.68632	10.1049	8.13547	-0.263675	9.40917	0.771261	0.9643
NM_029770	Unc5b	chr10	60762594	60831581	-	5849	1	8.24501	8.68968	8.39281	7.37085	-0.85973	8.17459	0.318519	0.886349
NR_105835	Mir6408	chr10	60923023	60923113	+	90	1	0	0	0	0		0	1	1
NR_033616	Pldi	chr10	60928226	60938132	-	850	1	0	0	0	0		0	1	1
NR_130327	Mir466j	chr10	60960723	60960844	+	121	1	0	0	0	0		0	1	1
NR_040638	Gm20611	chr10	61031303	61038080	+	1128	1	0	0	0	0		0	1	1
NM_025273	Pcbd1	chr10	61089331	61094329	+	816	1	5.23794	5.18379	4.87677	5.28161	-0.481799	5.14502	0.752084	0.958565
NM_001316673	Sgpl1	chr10	61098642	61147684	-	4063	1	12.3563	12.2743	12.2863	12.7343	0.323003	12.4128	0.572458	0.920782
NM_001017407	Tbata	chr10	61175262	61180680	+	909	1	-1.74162	-1.74159	-1.73629	-1.74005	1.72404	-1.73989	0.729001	1
NR_157278	Adamts14	chr10	61197112	61273419	-	5128	1	4.50216	4.91618	4.76672	4.31965	-0.853327	4.62618	0.683132	0.943797
NM_011073	Prf1	chr10	61297836	61304263	+	2049	1	0	0	0	0		0	1	1
NM_013753	Pald1	chr10	61319657	61383523	-	4252	1	9.14518	9.2196	9.1255	8.50822	-0.536116	8.99963	0.442225	0.893548
NM_013611	Nodal	chr10	61417972	61425338	+	2090	1	0	0	0	0		0	1	1
NM_010124	Eif4ebp2	chr10	61432497	61452669	-	1781	1	8.03691	8.00887	8.18622	7.77784	-0.0369772	8.00246	0.961501	0.992737
NM_153542	Lrrc20	chr10	61475833	61582228	+	2614	1	4.53734	4.65631	4.35338	5.35363	1.71462	4.72517	0.362947	0.886349
NM_001177511	Npffr1	chr10	61595295	61629464	+	4569	1	0	0	0	0		0	1	1
NM_026438	Ppa1	chr10	61648621	61674165	+	1279	1	11.224	11.3386	11.5542	12.0859	0.85694	11.5507	0.146423	0.886349
NR_126477	1700022H01Rik	chr10	61674527	61680290	-	682	1	0	0	0	0		0	1	1
NM_001358488	Sar1a	chr10	61680285	61693297	+	2678	1	12.7726	12.6851	12.8554	13.6046	0.833504	12.9794	0.168239	0.886349
NM_027912	Tysnd1	chr10	61695514	61702773	+	2280	1	8.71508	8.46092	8.89033	9.4058	0.989112	8.86803	0.153114	0.886349
NM_001039194	Aifm2	chr10	61715263	61738652	+	3140	1	8.73085	8.87495	8.6726	7.64821	-0.896787	8.48165	0.27164	0.886349
NM_207000	H2afy2	chr10	61738647	61783864	-	1899	1	8.76842	8.6885	8.55274	7.64342	-0.928786	8.41327	0.245665	0.886349
NR_039568	Mir5108	chr10	61774737	61774821	+	84	1	0	0	0	0		0	1	1
NM_007731	Col13a1	chr10	61838234	61979108	-	3121	1	5.49283	5.02477	4.77018	4.65564	-3.82795	4.98586	0.0288223	0.886349
NM_001358253	Fam241b	chr10	62107656	62110968	-	2041	1	9.52483	9.71759	9.59981	10.3024	0.60635	9.78616	0.359492	0.886349
NM_009719	Neurog3	chr10	62133090	62134763	+	1536	1	0	0	0	0		0	1	1
NM_197996	Tspan15	chr10	62185396	62231218	-	3595	1	8.56298	8.33169	8.83059	9.86702	1.68313	8.89807	0.0241332	0.886349
NR_106122	Mir7662	chr10	62194167	62194227	-	60	1	0	0	0	0		0	1	1
NM_009314	Tacr2	chr10	62252438	62265990	+	2251	1	0	0	0	0		0	1	1
NM_001146100	Hk1	chr10	62268855	62340421	-	4137	1	11.5701	11.1547	11.521	9.73255	-0.618802	10.9946	0.452635	0.894374
NR_038038	Hk1os	chr10	62340607	62349866	+	555	1	3.01573	2.98993	2.85784	2.85715	-3.14489	2.93016	0.271515	0.886349
NM_145419	Hkdc1	chr10	62383137	62422457	-	3463	1	-1.74162	-1.74159	-1.73629	-1.74005	1.72404	-1.73989	0.729001	1
NM_181423	Supv3l1	chr10	62429221	62449738	-	2575	1	8.61399	9.27213	9.01607	9.72659	0.713333	9.1572	0.3327	0.886349
NR_027926	4930507D05Rik	chr10	62449160	62451353	+	2193	1	5.30151	5.58003	5.50957	6.25431	1.66825	5.66135	0.203989	0.886349
NM_133672	Vps26a	chr10	62454843	62486805	-	3020	1	11.5435	11.5701	11.526	11.8784	0.239992	11.6295	0.674008	0.942217
NM_011157	Srgn	chr10	62493833	62507757	-	1530	1	6.29671	6.4756	6.57166	7.24185	1.41305	6.64645	0.162343	0.886349
NM_028197	Kif1bp	chr10	62558470	62578457	-	2463	1	9.74547	9.57992	9.72396	9.65254	0.0370052	9.67547	0.951813	0.991878
NM_019553	Ddx21	chr10	62580247	62602298	-	4726	1	9.85293	10.025	9.62945	9.30673	-0.739508	9.70352	0.235685	0.886349
NM_001358819	Ddx50	chr10	62615792	62651218	-	2850	1	10.3274	10.3712	10.4848	9.07924	-0.53576	10.0657	0.488613	0.901235
NM_001033260	Stox1	chr10	62659044	62726094	-	3469	1	0.712487	0.796321	0.712477	0.712805	-4.05473	0.733523	0.39941	1
NR_106074	Mir7215	chr10	62682508	62682558	+	50	1	0	0	0	0		0	1	1
NM_026201	Ccar1	chr10	62743928	62792368	-	4451	1	10.6213	10.359	10.4157	9.6947	-0.592591	10.2727	0.365068	0.886349
NR_028557	Snord98	chr10	62765579	62765606	-	27	1	0	0	0	0		0	1	1
NM_001253857	Tet1	chr10	62804570	62887324	-	14339	1	6.3819	5.99815	4.98693	5.3078	-3.88888	5.6687	0.0116398	0.677623
NM_175194	Slc25a16	chr10	62920633	62946494	+	3130	1	9.87259	9.82155	10.0468	10.8837	1.08312	10.1562	0.100016	0.886349
NM_177372	Dna2	chr10	62947029	62974188	+	4099	1	7.21181	7.12031	6.77572	6.88408	-0.787954	6.99798	0.381034	0.886349
NM_027425	Rufy2	chr10	62980252	63017209	+	7354	1	9.29441	9.11124	9.27652	8.71442	-0.287975	9.09915	0.674424	0.942217
NM_001079824	Hnrnph3	chr10	63014664	63023849	-	2156	1	9.09879	9.18541	9.23663	8.82913	-0.150189	9.08749	0.821262	0.971684
NM_026085	Pbld2	chr10	63024512	63058812	+	2199	1	4.51582	4.28686	4.25344	4.7917	1.00589	4.46196	0.604212	0.927524
NR_152619	Gm16143	chr10	63055603	63057467	-	535	1	0	0	0	0		0	1	1
NM_026701	Pbld1	chr10	63061589	63077960	+	2384	1	0	0	0	0		0	1	1
NM_001364648	Atoh7	chr10	63099785	63101280	+	1293	1	0	0	0	0		0	1	1
NM_182992	Mypn	chr10	63115795	63203952	-	5224	1	0	0	0	0		0	1	1
NM_030114	Herc4	chr10	63243797	63317881	+	4015	1	10.3011	10.5155	10.6325	10.8098	0.480369	10.5648	0.411846	0.891026
NM_019812	Sirt1	chr10	63319005	63339035	-	3899	1	7.08465	7.46537	7.20354	7.57535	0.241115	7.33223	0.784142	0.965215
NM_013888	Dnajc12	chr10	63386563	63408840	+	1282	1	6.59652	6.86915	6.24735	7.95539	1.40067	6.9171	0.211001	0.886349
NM_177612	Ctnna3	chr10	63430098	65003667	+	3589	1	0	0	0	0		0	1	1
NM_178678	Lrrtm3	chr10	63928497	64090255	-	3847	1	4.00449	4.13492	3.67734	3.68096	-7.3352	3.87443	0.00683407	0.51479
NR_152621	Gm28881	chr10	65119526	65120367	-	467	1	0	0	0	0		0	1	1
NR_155764	Gm30853	chr10	65875788	65908239	-	804	1	0	0	0	0		0	1	1
NR_038039	1700023F02Rik	chr10	66120609	66124064	-	342	1	0	0	0	0		0	1	1
NR_131070	4930407I19Rik	chr10	66145296	66179514	+	918	1	0	0	0	0		0	1	1
NR_138561	1110002J07Rik	chr10	66912190	66920384	-	1956	1	0	0	0	0		0	1	1
NR_110511	Gm31763	chr10	67005075	67041326	+	1018	1	-0.233221	-0.254832	-0.233718	-0.254673	0.0149378	-0.244111	0.997529	1
NM_001204915	Reep3	chr10	67009189	67096988	-	5539	1	12.4189	12.6293	12.4717	12.8007	0.178752	12.5802	0.751699	0.958565
NM_001242396	Jmjd1c	chr10	67185750	67256326	+	8590	1	8.90955	9.0766	8.93127	8.51734	-0.42772	8.85869	0.532222	0.913257
NM_001036293	Nrbf2	chr10	67266689	67285281	-	1783	1	8.33263	8.1057	8.24924	7.91327	-0.241011	8.15021	0.747229	0.957253
NM_010118	Egr2	chr10	67537869	67542188	+	2961	1	11.6755	11.6517	11.65	11.0619	-0.403228	11.5098	0.501563	0.903334
NM_001005419	Ado	chr10	67544511	67548955	-	4442	1	10.6647	10.8724	10.8346	10.6021	-0.07533	10.7435	0.897328	0.984103
NR_155444	4930563J15Rik	chr10	67568518	67571959	-	1270	1	0	0	0	0		0	1	1
NM_178679	Zfp365	chr10	67886105	67912662	-	4250	1	8.84408	7.57557	8.83356	8.33011	0.369387	8.39583	0.674355	0.942217
NR_152797	4930521O17Rik	chr10	67962478	67973708	-	489	1	0	0	0	0		0	1	1
NM_001359318	Rtkn2	chr10	67979570	68043864	+	3952	1	6.10631	6.82829	6.29296	5.82713	-1.19619	6.26367	0.305055	0.886349
NM_023598	Arid5b	chr10	68095593	68278726	-	4482	1	9.74337	9.70781	9.78014	8.80227	-0.517003	9.5084	0.474612	0.895901
NR_045357	4930545H06Rik	chr10	68319065	68321142	-	766	1	0	0	0	0		0	1	1
NM_028491	Cabcoco1	chr10	68430956	68541875	-	1228	1	3.70657	3.70662	3.99282	4.25601	7.831	3.91551	0.0032967	0.347005
NM_177794	Tmem26	chr10	68723746	68782654	+	5044	1	5.60815	6.49672	5.12711	4.85238	-4.11046	5.52109	0.00618267	0.484076
NR_155866	Gm33035	chr10	69020740	69033888	-	1714	1	0	0	0	0		0	1	1
NM_001331193	A930033H14Rik	chr10	69209762	69213098	-	2965	1	3.73871	3.73991	3.94468	3.59635	0.48312	3.75491	0.850553	0.975656
NM_001252638	Rhobtb1	chr10	69213194	69291784	+	4471	1	5.82808	5.68621	5.73914	6.03265	0.467795	5.82152	0.701807	0.946922
NM_007659	Cdk1	chr10	69335146	69352912	-	4339	1	10.3939	10.6245	10.5809	11.4846	0.925849	10.771	0.159226	0.886349
NM_170687	Ank3	chr10	69925532	70027436	+	7532	1	10.4023	10.1775	9.83798	8.96501	-1.26461	9.8457	0.0689064	0.886349
NM_001111121	Ccdc6	chr10	70097121	70193200	+	5500	1	9.34132	9.6503	9.69138	8.58235	-0.367195	9.31634	0.630328	0.933807
NM_001304739	Mrln	chr10	70204664	70219711	+	441	1	3.0775	3.35666	3.07744	3.28713	-0.483259	3.19968	0.887924	0.981777
NM_025807	Slc16a9	chr10	70245276	70285951	+	3555	1	8.9579	9.39906	9.15351	9.57893	0.304815	9.27235	0.652039	0.938473
NM_001143777	Fam13c	chr10	70440668	70558732	+	3366	1	5.92236	6.53424	6.29588	5.56118	-0.766027	6.07842	0.551465	0.916797
NM_178621	Phyhipl	chr10	70557686	70599291	-	2866	1	4.72262	4.91053	4.85089	4.64353	-0.376467	4.78189	0.818966	0.971451
NR_045292	D630013N20Rik	chr10	70601049	70655963	-	1745	1	0	0	0	0		0	1	1
NM_001347189	Bicc1	chr10	70922830	71159690	-	5479	1	7.23038	7.02342	6.70839	5.90289	-1.74032	6.71627	0.118291	0.886349
NR_038040	C730027H18Rik	chr10	71168737	71182040	-	2292	1	0	0	0	0		0	1	1
NR_131003	1700113B09Rik	chr10	71201745	71204488	+	428	1	0	0	0	0		0	1	1
NM_009360	Tfam	chr10	71225477	71238044	-	3909	1	9.85387	9.55429	9.79148	10.4314	0.699831	9.90776	0.284291	0.886349
NM_145420	Ube2d1	chr10	71254980	71285262	-	1422	1	9.5803	9.61477	9.6007	9.94104	0.299467	9.6842	0.630346	0.933807
NR_152791	Gm20609	chr10	71310745	71313977	+	1523	1	0	0	0	0		0	1	1
NM_134007	Cisd1	chr10	71330494	71344849	-	960	1	10.8669	10.8843	10.9329	11.5371	0.608896	11.0553	0.315268	0.886349
NM_001347191	Ipmk	chr10	71347763	71385885	+	5442	1	8.77449	8.56139	8.75465	9.08353	0.443725	8.79351	0.515429	0.906727
NR_003644	1700049L16Rik	chr10	71979886	71980705	-	819	1	0	0	0	0		0	1	1
NM_001293683	Zwint	chr10	72654846	72674964	+	1823	1	9.33086	9.55666	9.46366	9.15545	-0.210543	9.37666	0.743304	0.95641
NR_040646	A330049N07Rik	chr10	72973303	73086705	-	1984	1	0	0	0	0		0	1	1
NM_001142760	Pcdh15	chr10	73821867	74649732	+	9074	1	-1.74162	-1.74159	-1.73629	-1.74005	1.72404	-1.73989	0.729001	1
NM_001163534	Rsph14	chr10	74957477	75032553	-	1181	1	0	0	0	0		0	1	1
NM_001358848	Gnaz	chr10	74967231	75016906	+	3393	1	2.46104	2.8008	2.46099	2.46259	-6.05481	2.54636	0.164807	0.886349
NM_001359272	Rab36	chr10	75037226	75054748	+	4237	1	2.14665	2.14666	2.26764	2.25723	5.92342	2.20454	0.173459	0.886349
NM_001081412	Bcr	chr10	75060896	75184923	+	6512	1	7.51502	7.65322	7.79574	6.12243	-0.576743	7.2716	0.627828	0.933807
NM_001145826	Specc1l	chr10	75212390	75312400	+	6270	1	10.2145	9.96421	9.26182	8.11052	-1.99594	9.38776	0.010148	0.635007
NM_001331096	Adora2a	chr10	75324858	75334792	+	2507	1	0	0	0	0		0	1	1
NR_033602	Gm5779	chr10	75352055	75352961	+	906	1	-1.7431	-1.74306	-1.74322	-1.73051	2.16559	-1.73997	0.661944	1
NM_133995	Upb1	chr10	75406911	75441679	+	3030	1	8.81346	9.1292	8.33078	9.59876	0.26867	8.96805	0.739209	0.956239
NR_045841	4933407G14Rik	chr10	75449510	75463104	+	1259	1	0	0	0	0		0	1	1
NM_175133	Gucd1	chr10	75506814	75517381	-	2961	1	9.9674	9.89869	9.54451	9.78607	-0.417671	9.79917	0.49392	0.902008
NM_026095	Snrpd3	chr10	75518042	75535440	+	598	1	10.9679	11.052	11.0284	11.5384	0.458591	11.1467	0.440577	0.893548
NM_198860	Lrrc75b	chr10	75550125	75560330	-	4595	1	6.99814	6.5072	7.02987	6.32181	-0.0998674	6.71425	0.925452	0.987821
NM_001305992	Ggt1	chr10	75568662	75586191	+	2109	1	6.43172	5.63491	6.21321	5.97536	-0.0522654	6.0638	0.966784	0.993114
NM_011820	Ggt5	chr10	75589381	75617200	+	4355	1	4.93477	5.72883	4.50279	4.66221	-4.12742	4.95715	0.0114626	0.677623
NM_027890	Susd2	chr10	75636619	75644008	-	3238	1	11.1718	11.3251	10.7379	9.21931	-1.53331	10.6135	0.0523839	0.886349
NM_172549	Cabin1	chr10	75646110	75764357	-	7421	1	9.86568	10.0654	10.3843	9.21459	-0.0254014	9.88249	0.97248	0.993227
NM_010027	Ddt	chr10	75771233	75773374	-	604	1	9.31941	9.41237	9.38817	9.7018	0.308541	9.45544	0.625777	0.933555
NM_001346523	Gstt3	chr10	75774117	75781422	-	1886	1	10.4125	10.4936	10.6087	11.147	0.701974	10.6655	0.247694	0.886349
NM_008185	Gstt1	chr10	75783813	75798584	-	1030	1	7.05888	7.3152	6.90944	7.13977	-0.379658	7.10582	0.672607	0.942063
NM_029472	Gstt4	chr10	75814944	75822543	-	956	1	0	0	0	0		0	1	1
NM_010361	Gstt2	chr10	75831845	75834881	-	1363	1	7.20984	6.72463	7.03342	7.98349	1.28027	7.23784	0.182148	0.886349
NM_010798	Mif	chr10	75859353	75860277	-	576	1	9.27949	9.25803	9.2489	9.74388	0.4183	9.38258	0.52169	0.908973
NM_024440	Derl3	chr10	75893398	75895941	+	1327	1	4.43871	4.33306	4.16242	4.00046	-2.42238	4.23366	0.268234	0.886349
NM_011418	Smarcb1	chr10	75896769	75921614	-	1646	1	11.6654	11.5418	11.7912	11.5501	0.108856	11.6371	0.846982	0.97522
NM_008606	Mmp11	chr10	75923222	75932502	-	2278	1	7.20931	7.76929	7.0795	7.11841	-0.920802	7.29413	0.294142	0.886349
NM_175329	Chchd10	chr10	75933130	75937750	+	1484	1	11.0039	11.1043	11.0978	11.6551	0.539842	11.2153	0.367529	0.886349
NM_001277132	Gm867	chr10	75937723	75940672	-	1219	1	4.95766	4.93653	4.98815	4.91934	0.0382266	4.95042	0.980129	0.994687
NM_009514	Vpreb3	chr10	75948300	75949657	+	621	1	3.40468	3.21109	3.2183	3.12686	-2.08395	3.24024	0.469907	0.895189
NM_198635	Gm5134	chr10	75954514	76009589	+	2820	1	0	0	0	0		0	1	1
NR_105836	Mir6409	chr10	76008926	76009017	+	91	1	0	0	0	0		0	1	1
NM_177475	Zfp280b	chr10	76032612	76042969	+	4870	1	9.01131	8.9975	9.00766	9.65412	0.6203	9.16765	0.363707	0.886349
NM_023219	Slc5a4b	chr10	76058621	76111018	-	2115	1	0	0	0	0		0	1	1
NR_152793	Gm16222	chr10	76078617	76080502	+	1295	1	0	0	0	0		0	1	1
NM_133184	Slc5a4a	chr10	76147451	76189265	+	2038	1	0	0	0	0		0	1	1
NM_133182	Prmt2	chr10	76207226	76237865	-	2032	1	8.60115	8.48497	8.66339	7.89333	-0.342294	8.41071	0.657922	0.939544
NR_030443	Mir678	chr10	76207326	76207409	-	83	1	4.43948	4.39047	4.47316	4.30989	-0.130927	4.40325	0.942508	0.989582
NM_009115	S100b	chr10	76253836	76261319	+	1656	1	5.89611	5.68445	5.78566	5.773	-0.0614042	5.7848	0.96006	0.992516
NM_001081419	Dip2a	chr10	76263049	76345291	-	6315	1	8.72053	8.66059	8.93568	8.74318	0.265888	8.765	0.69176	0.945736
NM_001282992	Pcnt	chr10	76351254	76442912	-	9432	1	8.81549	8.62867	8.29483	7.89666	-1.0883	8.40891	0.130862	0.886349
NR_040580	1700094J05Rik	chr10	76389015	76401507	+	992	1	3.22207	3.2038	3.24659	3.12797	-0.316991	3.20011	0.903301	0.98514
NM_029816	2610028H24Rik	chr10	76449081	76461218	+	1753	1	5.63799	5.49174	5.68832	5.88558	0.836095	5.67591	0.506288	0.903828
NM_172550	Ybey	chr10	76459567	76469114	-	4515	1	8.49485	8.54709	8.34958	9.28252	0.67716	8.66851	0.374022	0.886349
NM_019434	Mcm3ap	chr10	76468902	76515859	+	6423	1	9.44865	9.46089	9.5134	7.9984	-0.709196	9.10533	0.404917	0.890298
NM_146006	Lss	chr10	76531605	76557139	+	6305	1	12.1758	11.8157	12.077	11.8617	-0.0541402	11.9826	0.924753	0.987821
NR_045354	4930483K19Rik	chr10	76545871	76562226	-	1233	1	8.16548	7.75802	8.06957	7.92854	0.0365655	7.9804	0.962188	0.992737
NM_001359186	Spatc1l	chr10	76562272	76570201	+	1262	1	0	0	0	0		0	1	1
NR_152752	Gm15343	chr10	76564765	76570532	-	636	1	0	0	0	0		0	1	1
NM_080845	Ftcd	chr10	76575648	76590338	+	2694	1	0	0	0	0		0	1	1
NM_146007	Col6a2	chr10	76595756	76623404	-	3699	1	10.116	9.06301	9.3356	6.85274	-1.53036	8.84183	0.183296	0.886349
NM_009933	Col6a1	chr10	76708792	76726044	-	3939	1	10.8872	10.3927	10.2791	7.91413	-1.50452	9.86829	0.133206	0.886349
NM_001347216	Pcbp3	chr10	76761854	76961947	-	2154	1	7.10448	6.54687	7.35326	7.03777	0.774714	7.01059	0.419989	0.891026
NR_152191	Gm3137	chr10	77010950	77029575	-	993	1	0	0	0	0		0	1	1
NR_045882	Gm10787	chr10	77011995	77022214	+	1545	1	0	0	0	0		0	1	1
NM_031196	Slc19a1	chr10	77033212	77050432	+	2340	1	8.79839	9.16966	8.99135	10.1743	1.18559	9.28342	0.119202	0.886349
NM_001109991	Col18a1	chr10	77052179	77113705	-	5585	1	11.0974	11.3441	10.8442	9.3296	-1.3366	10.6538	0.0896159	0.886349
NR_026944	Gm10941	chr10	77257773	77259223	-	709	1	3.24756	3.13679	3.23518	3.24973	0.662638	3.21732	0.798157	0.967183
NM_030262	Pofut2	chr10	77259300	77269586	+	2208	1	10.0534	10.0063	10.1507	10.1861	0.218143	10.0991	0.711744	0.94773
NM_001024838	Adarb1	chr10	77290727	77418273	-	6615	1	6.49194	6.50278	7.32559	6.14408	0.962698	6.6161	0.389424	0.886349
NR_027377	Gm17769	chr10	77418376	77420939	+	2563	1	0	0	0	0		0	1	1
NM_133998	Fam207a	chr10	77486655	77515813	-	2420	1	10.1436	10.037	10.0858	9.20394	-0.560426	9.86759	0.416639	0.891026
NM_008404	Itgb2	chr10	77530370	77565708	+	2856	1	0.0966705	0.0860301	0.0961722	0.0752391	-0.573871	0.088528	0.904574	1
NM_145925	Pttg1ip	chr10	77581655	77598732	+	2351	1	11.8199	11.8486	11.8203	12.4044	0.473451	11.9733	0.423059	0.891431
NM_019929	Sumo3	chr10	77606097	77618331	+	2624	1	12.4212	12.3925	12.4516	13.2179	0.732114	12.6208	0.229409	0.886349
NM_019803	Ube2g2	chr10	77622321	77645990	+	1974	1	11.4374	11.4935	11.5809	12.0389	0.553486	11.6377	0.340267	0.886349
NR_035451	Mir1930	chr10	77641224	77641307	+	83	1	0	0	0	0		0	1	1
NM_001287074	Tspear	chr10	77686569	77886769	+	2432	1	6.36154	6.4009	6.07114	6.29264	-0.561473	6.28156	0.602189	0.927524
NM_001205032	Gm19402	chr10	77689957	77690810	-	851	1	0	0	0	0		0	1	1
NM_001370817	Gm9508	chr10	77696273	77697288	-	1013	1	0	0	0	0		0	1	1
NR_026831	Gm10272	chr10	77706587	77706986	+	399	1	0	0	0	0		0	1	1
NM_001081452	Gm10024	chr10	77711446	77712009	+	561	1	0	0	0	0		0	1	1
NM_001205035	Gm10142	chr10	77715771	77716169	+	397	1	-1.09602	-1.09602	-1.078	-1.09365	2.45167	-1.09092	0.618947	1
NM_010670	Krtap12-1	chr10	77720586	77721256	+	668	1	0.828959	0.828963	0.919817	0.829304	4.58437	0.851761	0.341386	1
NM_001205033	Gm10100	chr10	77726452	77726848	+	395	1	0	0	0	0		0	1	1
NM_001370808	Gm9736	chr10	77750371	77751423	-	1050	1	0	0	0	0		0	1	1
NM_001370831	Gm3233	chr10	77758717	77759838	-	1119	1	0	0	0	0		0	1	1
NM_001101630	Gm3238	chr10	77770633	77771325	-	691	1	0	0	0	0		0	1	1
NM_001370833	Gm3250	chr10	77781733	77782615	-	880	1	0	0	0	0		0	1	1
NM_001370824	Gm9639	chr10	77794399	77795126	-	725	1	0	0	0	0		0	1	1
NM_001205034	Gm19668	chr10	77798387	77799191	-	802	1	0	0	0	0		0	1	1
NM_001370816	Gm9507	chr10	77810747	77811889	-	1140	1	0	0	0	0		0	1	1
NM_001205009	Gm2696	chr10	77814622	77815404	+	781	1	0	0	0	0		0	1	1
NM_001135991	Krtap10-4	chr10	77826169	77827070	-	899	1	0	0	0	0		0	1	1
NM_001024709	Krtap10-10	chr10	77835947	77837251	+	1302	1	1.97915	1.97916	1.97913	2.18568	5.8512	2.03078	0.222726	0.886349
NM_001370835	Gm36176	chr10	77846804	77847377	+	571	1	0	0	0	0		0	1	1
NM_001162944	Gm10318	chr10	77852859	77853788	+	927	1	0	0	0	0		0	1	1
NM_001101631	Gm3285	chr10	77861975	77862638	+	661	1	0	0	0	0		0	1	1
NR_015547	1700009J07Rik	chr10	77893420	77896111	+	912	1	0	0	0	0		0	1	1
NM_145152	Lrrc3	chr10	77897576	77902536	-	4291	1	5.22122	4.96491	4.92211	4.54785	-1.71836	4.91402	0.367232	0.886349
NM_138301	Trpm2	chr10	77907722	77969872	-	7256	1	-1.7431	-1.74306	-1.74322	-1.73051	2.16559	-1.73997	0.661944	1
NM_026431	Cfap410	chr10	77978650	77985438	+	1687	1	7.87436	7.88373	7.94007	7.38114	-0.348743	7.76982	0.669742	0.941974
NM_008826	Pfkl	chr10	77986949	78009807	-	3704	1	12.3239	12.1917	12.2721	11.4778	-0.466844	12.0664	0.455276	0.894919
NM_001271549	Aire	chr10	78030022	78043610	-	1949	1	0	0	0	0		0	1	1
NM_019448	Dnmt3l	chr10	78049842	78063622	+	1661	1	7.55002	7.28063	7.76451	8.01509	0.949753	7.65256	0.236377	0.886349
NM_015790	Icosl	chr10	78069368	78079525	+	2739	1	8.78577	8.58646	8.51617	7.97858	-0.720879	8.46674	0.326845	0.886349
NM_138601	Gatd3a	chr10	78162066	78169755	-	1342	1	10.6992	10.6698	10.5592	10.2763	-0.397718	10.5511	0.49786	0.903045
NM_029546	Pwp2	chr10	78170910	78185149	-	3848	1	10.0346	10.2096	9.77064	9.62038	-0.678044	9.90879	0.26132	0.886349
NM_001081055	Trappc10	chr10	78185423	78244645	-	6328	1	8.8291	9.09533	8.53463	8.43837	-0.852726	8.72436	0.207343	0.886349
NM_053014	Agpat3	chr10	78271563	78351700	-	3427	1	11.1598	11.3386	11.3777	11.0137	-0.0633662	11.2225	0.913336	0.986144
NR_106119	Mir7659	chr10	78340150	78340207	-	57	1	0	0	0	0		0	1	1
NM_010925	Rrp1	chr10	78400362	78413043	-	1993	1	12.1173	11.9567	12.1465	10.2293	-0.689514	11.6125	0.406356	0.890298
NR_105872	Mir6907	chr10	78408475	78408545	-	70	1	0	0	0	0		0	1	1
NM_007793	Cstb	chr10	78425670	78427622	+	597	1	11.4879	11.5088	11.5199	12.1501	0.572632	11.6667	0.339966	0.886349
NR_105837	Mir6410	chr10	78434799	78434902	+	103	1	0	0	0	0		0	1	1
NM_172134	Pdxk	chr10	78436747	78464948	-	5081	1	12.6171	12.8363	13.0038	11.9799	-0.18263	12.6093	0.781416	0.965215
NR_105873	Mir6908	chr10	78445095	78445157	-	62	1	0	0	0	0		0	1	1
NM_001370810	Olfr1358	chr10	78517428	78521283	+	1777	1	2.17205	2.17206	2.17202	2.4083	6.07436	2.23111	0.20539	0.886349
NM_001359301	Ilvbl	chr10	78574513	78584502	+	2467	1	10.7566	10.7269	10.9228	11.7018	0.968061	11.027	0.123549	0.886349
NM_027875	Syde1	chr10	78584503	78591964	-	3278	1	5.17619	4.69612	5.34594	4.73148	0.527375	4.98743	0.755774	0.959777
NM_001011737	Olfr1357	chr10	78611669	78618074	-	1156	1	0	0	0	0		0	1	1
NM_009809	Casp14	chr10	78711995	78718293	-	2322	1	9.36972	9.15893	9.67338	8.89169	0.138958	9.27343	0.843572	0.974032
NM_027630	Ccdc105	chr10	78746924	78753067	-	1709	1	0	0	0	0		0	1	1
NR_155762	Gm30400	chr10	78747130	78767585	+	2110	1	0	0	0	0		0	1	1
NM_009200	Slc1a6	chr10	78780496	78814825	+	2077	1	3.06179	3.43108	3.1874	3.06395	-1.77787	3.18605	0.596173	0.926898
NM_146308	Olfr1356	chr10	78846951	78847913	-	961	1	0	0	0	0		0	1	1
NM_207571	Olfr1355	chr10	78875549	78880106	+	1145	1	0	0	0	0		0	1	1
NM_001199840	Olfr1354	chr10	78916842	78917936	+	1092	1	0	0	0	0		0	1	1
NM_207201	Olfr8	chr10	78955207	78956139	+	931	1	0	0	0	0		0	1	1
NM_147042	Olfr1353	chr10	78963309	78970612	+	1261	1	0	0	0	0		0	1	1
NM_147071	Olfr1352	chr10	78981050	78984721	+	1171	1	0	0	0	0		0	1	1
NM_147040	Olfr1351	chr10	79017324	79018283	+	958	1	0	0	0	0		0	1	1
NM_147041	Olfr57	chr10	79034723	79035802	+	1077	1	0	0	0	0		0	1	1
NM_001359717	2610008E11Rik	chr10	79064374	79097600	-	4217	1	8.56932	8.80501	8.12159	7.28983	-1.61322	8.19644	0.0475638	0.886349
NM_001103368	Vmn2r80	chr10	79148816	79194933	+	2585	1	0	0	0	0		0	1	1
NM_175936	Vmn2r81	chr10	79247777	79294535	+	3268	1	0	0	0	0		0	1	1
NM_001101572	Vmn2r82	chr10	79356591	79396766	+	2591	1	0	0	0	0		0	1	1
NM_001104537	Vmn2r83	chr10	79468958	79492154	+	2588	1	0.105447	0.0525228	0.0525144	0.0527206	-3.36416	0.0658011	0.485947	1
NM_015817	Plpp2	chr10	79526424	79533787	-	1643	1	12.1074	12.2307	12.3009	13.1676	0.959324	12.4516	0.12512	0.886349
NR_105874	Mir6909	chr10	79531029	79531090	-	61	1	-1.05867	-1.03966	-1.05867	-1.05628	-2.05437	-1.05332	0.674516	1
NM_001316699	Mier2	chr10	79540245	79555128	-	2589	1	9.14455	9.01273	8.5906	9.02766	-0.421221	8.94389	0.535271	0.913808
NM_011583	Theg	chr10	79576477	79587136	-	1239	1	0	0	0	0		0	1	1
NM_001168624	C2cd4c	chr10	79606854	79614025	-	6617	1	-1.05867	-1.03966	-1.05867	-1.05628	-2.05437	-1.05332	0.674516	1
NM_001024539	Shc2	chr10	79617938	79637918	-	3942	1	3.24366	3.21029	3.51251	3.15187	1.51603	3.27958	0.598002	0.926898
NM_001033473	Odf3l2	chr10	79639526	79645738	-	1242	1	2.22245	2.50071	2.22241	2.22367	-5.75523	2.29231	0.222176	0.886349
NM_001358785	Madcam1	chr10	79664559	79668542	+	1003	1	0	0	0	0		0	1	1
NM_148934	Tpgs1	chr10	79669439	79676127	+	1069	1	9.91792	9.79075	9.95313	10.4403	0.578833	10.0255	0.352864	0.886349
[truncated: 23,125 more rows]

## Sheet: GO_up_in_KO
GO enrichment was calculated with GOrilla online tool (http://cbl-gorilla.cs.technion.ac.il/).
GO PROCESS
GO Term	Description	P-value	FDR q-value	Enrichment	Genes from annotation	Genes from input	Genes
GO:0051707	response to other organism	3.77e-08	0.000291	11.13	757	9	[Zbp1 - z-dna binding protein 1, Isg15 - isg15 ubiquitin-like modifier, Rtp4 - receptor transporter protein 4, Cxcl10 - chemokine (c-x-c motif) ligand 10, Ifi44 - interferon-induced protein 44, Reg3g - regenerating islet-derived 3 gamma, Oas1a - 2'-5' oligoadenylate synthetase 1a, Irgm2 - immunity-related gtpase family m member 2, Plac8 - placenta-specific 8]
GO:0098542	defense response to other organism	1.9e-08	0.000294	15.67	478	8	[Zbp1 - z-dna binding protein 1, Isg15 - isg15 ubiquitin-like modifier, Rtp4 - receptor transporter protein 4, Cxcl10 - chemokine (c-x-c motif) ligand 10, Reg3g - regenerating islet-derived 3 gamma, Oas1a - 2'-5' oligoadenylate synthetase 1a, Irgm2 - immunity-related gtpase family m member 2, Plac8 - placenta-specific 8]
GO:0002376	immune system process	1.44e-07	0.000446	6.61	1558	11	[Zbp1 - z-dna binding protein 1, Isg15 - isg15 ubiquitin-like modifier, H2-Ab1 - histocompatibility 2, class ii antigen a, beta 1, Rtp4 - receptor transporter protein 4, Cxcl10 - chemokine (c-x-c motif) ligand 10, H2-Aa - histocompatibility 2, class ii antigen a, alpha, Ifi44 - interferon-induced protein 44, Reg3g - regenerating islet-derived 3 gamma, Oas1a - 2'-5' oligoadenylate synthetase 1a, I…
GO:0034341	response to interferon-gamma	1.38e-07	0.000532	39.68	118	5	[H2-Ab1 - histocompatibility 2, class ii antigen a, beta 1, H2-Aa - histocompatibility 2, class ii antigen a, alpha, Aqp4 - aquaporin 4, Irgm2 - immunity-related gtpase family m member 2, H2-Eb1 - histocompatibility 2, class ii antigen e beta]
GO:0009615	response to virus	1.08e-07	0.000555	24.75	227	6	[Zbp1 - z-dna binding protein 1, Isg15 - isg15 ubiquitin-like modifier, Rtp4 - receptor transporter protein 4, Cxcl10 - chemokine (c-x-c motif) ligand 10, Oas1a - 2'-5' oligoadenylate synthetase 1a, Irgm2 - immunity-related gtpase family m member 2]
GO:0043207	response to external biotic stimulus	3.07e-07	0.000792	8.71	968	9	[Zbp1 - z-dna binding protein 1, Isg15 - isg15 ubiquitin-like modifier, Rtp4 - receptor transporter protein 4, Cxcl10 - chemokine (c-x-c motif) ligand 10, Ifi44 - interferon-induced protein 44, Reg3g - regenerating islet-derived 3 gamma, Oas1a - 2'-5' oligoadenylate synthetase 1a, Irgm2 - immunity-related gtpase family m member 2, Plac8 - placenta-specific 8]
GO:0009607	response to biotic stimulus	3.78e-07	0.000835	8.5	992	9	[Zbp1 - z-dna binding protein 1, Isg15 - isg15 ubiquitin-like modifier, Rtp4 - receptor transporter protein 4, Cxcl10 - chemokine (c-x-c motif) ligand 10, Ifi44 - interferon-induced protein 44, Reg3g - regenerating islet-derived 3 gamma, Oas1a - 2'-5' oligoadenylate synthetase 1a, Irgm2 - immunity-related gtpase family m member 2, Plac8 - placenta-specific 8]
GO:0002495	antigen processing and presentation of peptide antigen via MHC class II	8.53e-07	0.0011	156.08	18	3	[H2-Ab1 - histocompatibility 2, class ii antigen a, beta 1, H2-Aa - histocompatibility 2, class ii antigen a, alpha, H2-Eb1 - histocompatibility 2, class ii antigen e beta]
GO:0019886	antigen processing and presentation of exogenous peptide antigen via MHC class II	5.86e-07	0.00113	175.59	16	3	[H2-Ab1 - histocompatibility 2, class ii antigen a, beta 1, H2-Aa - histocompatibility 2, class ii antigen a, alpha, H2-Eb1 - histocompatibility 2, class ii antigen e beta]
GO:0051607	defense response to virus	9.78e-07	0.00116	26.76	175	5	[Zbp1 - z-dna binding protein 1, Isg15 - isg15 ubiquitin-like modifier, Rtp4 - receptor transporter protein 4, Cxcl10 - chemokine (c-x-c motif) ligand 10, Oas1a - 2'-5' oligoadenylate synthetase 1a]
GO:0002504	antigen processing and presentation of peptide or polysaccharide antigen via MHC class II	8.53e-07	0.0012	156.08	18	3	[H2-Ab1 - histocompatibility 2, class ii antigen a, beta 1, H2-Aa - histocompatibility 2, class ii antigen a, alpha, H2-Eb1 - histocompatibility 2, class ii antigen e beta]
GO:0051704	multi-organism process	7.38e-07	0.00127	7.85	1074	9	[Zbp1 - z-dna binding protein 1, Isg15 - isg15 ubiquitin-like modifier, Rtp4 - receptor transporter protein 4, Cxcl10 - chemokine (c-x-c motif) ligand 10, Ifi44 - interferon-induced protein 44, Reg3g - regenerating islet-derived 3 gamma, Oas1a - 2'-5' oligoadenylate synthetase 1a, Irgm2 - immunity-related gtpase family m member 2, Plac8 - placenta-specific 8]
GO:0006952	defense response	8.23e-07	0.00127	7.75	1088	9	[Ifi47 - interferon gamma inducible protein 47, Zbp1 - z-dna binding protein 1, Isg15 - isg15 ubiquitin-like modifier, Rtp4 - receptor transporter protein 4, Cxcl10 - chemokine (c-x-c motif) ligand 10, Reg3g - regenerating islet-derived 3 gamma, Oas1a - 2'-5' oligoadenylate synthetase 1a, Irgm2 - immunity-related gtpase family m member 2, Plac8 - placenta-specific 8]
GO:0002684	positive regulation of immune system process	2.5e-06	0.00258	8.27	906	8	[Zbp1 - z-dna binding protein 1, Isg15 - isg15 ubiquitin-like modifier, H2-Ab1 - histocompatibility 2, class ii antigen a, beta 1, Wdfy1 - wd repeat and fyve domain containing 1, Cxcl10 - chemokine (c-x-c motif) ligand 10, H2-Aa - histocompatibility 2, class ii antigen a, alpha, Reg3g - regenerating islet-derived 3 gamma, Irgm2 - immunity-related gtpase family m member 2]
GO:0006955	immune response	2.36e-06	0.0026	8.33	899	8	[Zbp1 - z-dna binding protein 1, H2-Ab1 - histocompatibility 2, class ii antigen a, beta 1, Cxcl10 - chemokine (c-x-c motif) ligand 10, H2-Aa - histocompatibility 2, class ii antigen a, alpha, Ifi44 - interferon-induced protein 44, Reg3g - regenerating islet-derived 3 gamma, Irgm2 - immunity-related gtpase family m member 2, H2-Eb1 - histocompatibility 2, class ii antigen e beta]
GO:0002478	antigen processing and presentation of exogenous peptide antigen	3.04e-06	0.00294	104.06	27	3	[H2-Ab1 - histocompatibility 2, class ii antigen a, beta 1, H2-Aa - histocompatibility 2, class ii antigen a, alpha, H2-Eb1 - histocompatibility 2, class ii antigen e beta]
GO:0002252	immune effector process	4.31e-06	0.00392	13.16	427	6	[Zbp1 - z-dna binding protein 1, Isg15 - isg15 ubiquitin-like modifier, Rtp4 - receptor transporter protein 4, H2-Ab1 - histocompatibility 2, class ii antigen a, beta 1, Cxcl10 - chemokine (c-x-c motif) ligand 10, Oas1a - 2'-5' oligoadenylate synthetase 1a]
GO:0019884	antigen processing and presentation of exogenous antigen	6.19e-06	0.00531	82.63	34	3	[H2-Ab1 - histocompatibility 2, class ii antigen a, beta 1, H2-Aa - histocompatibility 2, class ii antigen a, alpha, H2-Eb1 - histocompatibility 2, class ii antigen e beta]
GO:0034097	response to cytokine	7.83e-06	0.00637	8.88	738	7	[Ifi47 - interferon gamma inducible protein 47, Isg15 - isg15 ubiquitin-like modifier, H2-Ab1 - histocompatibility 2, class ii antigen a, beta 1, H2-Aa - histocompatibility 2, class ii antigen a, alpha, Aqp4 - aquaporin 4, Irgm2 - immunity-related gtpase family m member 2, H2-Eb1 - histocompatibility 2, class ii antigen e beta]
GO:0009617	response to bacterium	9.58e-06	0.0074	11.44	491	6	[Isg15 - isg15 ubiquitin-like modifier, Cxcl10 - chemokine (c-x-c motif) ligand 10, Ifi44 - interferon-induced protein 44, Reg3g - regenerating islet-derived 3 gamma, Irgm2 - immunity-related gtpase family m member 2, Plac8 - placenta-specific 8]
GO:0009605	response to external stimulus	1.42e-05	0.0105	5.48	1537	9	[Zbp1 - z-dna binding protein 1, Isg15 - isg15 ubiquitin-like modifier, Rtp4 - receptor transporter protein 4, Cxcl10 - chemokine (c-x-c motif) ligand 10, Ifi44 - interferon-induced protein 44, Reg3g - regenerating islet-derived 3 gamma, Oas1a - 2'-5' oligoadenylate synthetase 1a, Irgm2 - immunity-related gtpase family m member 2, Plac8 - placenta-specific 8]
GO:0050896	response to stimulus	2.24e-05	0.0157	2.75	5116	15	[Zbp1 - z-dna binding protein 1, H2-Ab1 - histocompatibility 2, class ii antigen a, beta 1, H2-Aa - histocompatibility 2, class ii antigen a, alpha, Oas1a - 2'-5' oligoadenylate synthetase 1a, Irgm2 - immunity-related gtpase family m member 2, H2-Eb1 - histocompatibility 2, class ii antigen e beta, Ifi47 - interferon gamma inducible protein 47, Isg15 - isg15 ubiquitin-like modifier, Rtp4 - recept…
GO:0045089	positive regulation of innate immune response	4.41e-05	0.0296	19.82	189	4	[Zbp1 - z-dna binding protein 1, Wdfy1 - wd repeat and fyve domain containing 1, Reg3g - regenerating islet-derived 3 gamma, Irgm2 - immunity-related gtpase family m member 2]
GO:0048002	antigen processing and presentation of peptide antigen	4.63e-05	0.0298	42.57	66	3	[H2-Ab1 - histocompatibility 2, class ii antigen a, beta 1, H2-Aa - histocompatibility 2, class ii antigen a, alpha, H2-Eb1 - histocompatibility 2, class ii antigen e beta]
GO:0002682	regulation of immune system process	4.92e-05	0.0304	5.5	1361	8	[Zbp1 - z-dna binding protein 1, Isg15 - isg15 ubiquitin-like modifier, H2-Ab1 - histocompatibility 2, class ii antigen a, beta 1, Wdfy1 - wd repeat and fyve domain containing 1, Cxcl10 - chemokine (c-x-c motif) ligand 10, H2-Aa - histocompatibility 2, class ii antigen a, alpha, Reg3g - regenerating islet-derived 3 gamma, Irgm2 - immunity-related gtpase family m member 2]
GO:0010033	response to organic substance	6.06e-05	0.036	4.01	2333	10	[Ifi47 - interferon gamma inducible protein 47, Isg15 - isg15 ubiquitin-like modifier, H2-Ab1 - histocompatibility 2, class ii antigen a, beta 1, Cxcl10 - chemokine (c-x-c motif) ligand 10, H2-Aa - histocompatibility 2, class ii antigen a, alpha, Foxa1 - forkhead box a1, Reg3g - regenerating islet-derived 3 gamma, Aqp4 - aquaporin 4, Irgm2 - immunity-related gtpase family m member 2, H2-Eb1 - his…
GO:0019882	antigen processing and presentation	0.000146	0.0835	28.96	97	3	[H2-Ab1 - histocompatibility 2, class ii antigen a, beta 1, H2-Aa - histocompatibility 2, class ii antigen a, alpha, H2-Eb1 - histocompatibility 2, class ii antigen e beta]
GO:0002218	activation of innate immune response	0.000165	0.0908	27.82	101	3	[Zbp1 - z-dna binding protein 1, Reg3g - regenerating islet-derived 3 gamma, Irgm2 - immunity-related gtpase family m member 2]
GO:0045088	regulation of innate immune response	0.000213	0.113	13.19	284	4	[Zbp1 - z-dna binding protein 1, Wdfy1 - wd repeat and fyve domain containing 1, Reg3g - regenerating islet-derived 3 gamma, Irgm2 - immunity-related gtpase family m member 2]
GO:0042742	defense response to bacterium	0.000227	0.117	12.96	289	4	[Isg15 - isg15 ubiquitin-like modifier, Reg3g - regenerating islet-derived 3 gamma, Irgm2 - immunity-related gtpase family m member 2, Plac8 - placenta-specific 8]
GO:0050778	positive regulation of immune response	0.000241	0.12	8.51	550	5	[Zbp1 - z-dna binding protein 1, H2-Ab1 - histocompatibility 2, class ii antigen a, beta 1, Wdfy1 - wd repeat and fyve domain containing 1, Reg3g - regenerating islet-derived 3 gamma, Irgm2 - immunity-related gtpase family m member 2]
GO:0042221	response to chemical	0.000281	0.136	3.35	2794	10	[Ifi47 - interferon gamma inducible protein 47, Isg15 - isg15 ubiquitin-like modifier, H2-Ab1 - histocompatibility 2, class ii antigen a, beta 1, Cxcl10 - chemokine (c-x-c motif) ligand 10, H2-Aa - histocompatibility 2, class ii antigen a, alpha, Foxa1 - forkhead box a1, Reg3g - regenerating islet-derived 3 gamma, Aqp4 - aquaporin 4, Irgm2 - immunity-related gtpase family m member 2, H2-Eb1 - his…
GO:0031349	positive regulation of defense response	0.000385	0.18	11.28	332	4	[Zbp1 - z-dna binding protein 1, Wdfy1 - wd repeat and fyve domain containing 1, Reg3g - regenerating islet-derived 3 gamma, Irgm2 - immunity-related gtpase family m member 2]
GO:0035458	cellular response to interferon-beta	0.00087	0.395	45.68	41	2	[Ifi47 - interferon gamma inducible protein 47, Irgm2 - immunity-related gtpase family m member 2]
GO FUNCTION
GO Term	Description	P-value	FDR q-value	Enrichment	Genes from annotation	Genes from input	Genes
GO:0042605	peptide antigen binding	0.000748	1	49.29	38	2	[H2-Ab1 - histocompatibility 2, class ii antigen a, beta 1, H2-Aa - histocompatibility 2, class ii antigen a, alpha]
GO COMPONENT
GO Term	Description	P-value	FDR q-value	Enrichment	Genes from annotation	Genes from input	Genes
GO:0042613	MHC class II protein complex	8.84e-08	0.000173	312.17	9	3	[H2-Ab1 - histocompatibility 2, class ii antigen a, beta 1, H2-Aa - histocompatibility 2, class ii antigen a, alpha, H2-Eb1 - histocompatibility 2, class ii antigen e beta]
GO:0042611	MHC protein complex	1.85e-06	0.00181	122.15	23	3	[H2-Ab1 - histocompatibility 2, class ii antigen a, beta 1, H2-Aa - histocompatibility 2, class ii antigen a, alpha, H2-Eb1 - histocompatibility 2, class ii antigen e beta]
GO:0009897	external side of plasma membrane	0.000939	0.612	8.9	421	4	[H2-Ab1 - histocompatibility 2, class ii antigen a, beta 1, Cxcl10 - chemokine (c-x-c motif) ligand 10, H2-Aa - histocompatibility 2, class ii antigen a, alpha, Aqp4 - aquaporin 4]

## Sheet: GO_down_in_KO
GO enrichment was calculated with GOrilla online tool (http://cbl-gorilla.cs.technion.ac.il/).
GO PROCESS
GO Term	Description	P-value	FDR q-value	Enrichment	Genes from annotation	Genes from input	Genes
GO:0022603	regulation of anatomical structure morphogenesis	8.64e-06	0.133	6.08	1089	9	[Aatk - apoptosis-associated tyrosine kinase, Tnfrsf1b - tumor necrosis factor receptor superfamily, member 1b, Ets1 - e26 avian leukemia oncogene 1, 5' domain, Nlgn3 - neuroligin 3, Cdh2 - cadherin 2, Angpt4 - angiopoietin 4, Sema3b - sema domain, immunoglobulin domain (ig), short basic domain, secreted, (semaphorin) 3b, Wnt2 - wingless-related mmtv integration site 2, Kif1a - kinesin family mem…
GO:0010769	regulation of cell morphogenesis involved in differentiation	9.28e-05	0.359	10.63	346	5	[Aatk - apoptosis-associated tyrosine kinase, Nlgn3 - neuroligin 3, Cdh2 - cadherin 2, Sema3b - sema domain, immunoglobulin domain (ig), short basic domain, secreted, (semaphorin) 3b, Kif1a - kinesin family member 1a]
GO:2000809	positive regulation of synaptic vesicle clustering	4.96e-05	0.383	183.96	8	2	[Nlgn3 - neuroligin 3, Cdh2 - cadherin 2]
GO:2000807	regulation of synaptic vesicle clustering	7.96e-05	0.41	147.16	10	2	[Nlgn3 - neuroligin 3, Cdh2 - cadherin 2]
GO:0008306	associative learning	0.000384	0.659	21.02	105	3	[Asic1 - acid-sensing (proton-gated) ion channel 1, Ppp1r1b - protein phosphatase 1, regulatory (inhibitor) subunit 1b, Nlgn3 - neuroligin 3]
GO:0051960	regulation of nervous system development	0.000444	0.687	4.83	1067	7	[Aatk - apoptosis-associated tyrosine kinase, Tnfrsf1b - tumor necrosis factor receptor superfamily, member 1b, Nlgn3 - neuroligin 3, Cdh2 - cadherin 2, Sema3b - sema domain, immunoglobulin domain (ig), short basic domain, secreted, (semaphorin) 3b, Wnt2 - wingless-related mmtv integration site 2, Kif1a - kinesin family member 1a]
GO:0050767	regulation of neurogenesis	0.000228	0.703	5.39	956	7	[Aatk - apoptosis-associated tyrosine kinase, Tnfrsf1b - tumor necrosis factor receptor superfamily, member 1b, Nlgn3 - neuroligin 3, Cdh2 - cadherin 2, Sema3b - sema domain, immunoglobulin domain (ig), short basic domain, secreted, (semaphorin) 3b, Wnt2 - wingless-related mmtv integration site 2, Kif1a - kinesin family member 1a]
GO:0014075	response to amine	0.000368	0.711	70.08	21	2	[Asic1 - acid-sensing (proton-gated) ion channel 1, Ppp1r1b - protein phosphatase 1, regulatory (inhibitor) subunit 1b]
GO:0010771	negative regulation of cell morphogenesis involved in differentiation	0.000323	0.713	22.3	99	3	[Aatk - apoptosis-associated tyrosine kinase, Nlgn3 - neuroligin 3, Sema3b - sema domain, immunoglobulin domain (ig), short basic domain, secreted, (semaphorin) 3b]
GO:0060284	regulation of cell development	0.000514	0.722	4.71	1093	7	[Aatk - apoptosis-associated tyrosine kinase, Tnfrsf1b - tumor necrosis factor receptor superfamily, member 1b, Nlgn3 - neuroligin 3, Cdh2 - cadherin 2, Sema3b - sema domain, immunoglobulin domain (ig), short basic domain, secreted, (semaphorin) 3b, Wnt2 - wingless-related mmtv integration site 2, Kif1a - kinesin family member 1a]
GO:0001975	response to amphetamine	0.0003	0.773	77.45	19	2	[Asic1 - acid-sensing (proton-gated) ion channel 1, Ppp1r1b - protein phosphatase 1, regulatory (inhibitor) subunit 1b]
GO:0099175	regulation of postsynapse organization	0.000733	0.809	16.85	131	3	[Nlgn3 - neuroligin 3, Cdh2 - cadherin 2, Kif1a - kinesin family member 1a]
GO:0045595	regulation of cell differentiation	0.000694	0.825	3.45	1919	9	[Aatk - apoptosis-associated tyrosine kinase, Tnfrsf1b - tumor necrosis factor receptor superfamily, member 1b, Ets1 - e26 avian leukemia oncogene 1, 5' domain, Nlgn3 - neuroligin 3, Cdh2 - cadherin 2, Mkx - mohawk homeobox, Sema3b - sema domain, immunoglobulin domain (ig), short basic domain, secreted, (semaphorin) 3b, Wnt2 - wingless-related mmtv integration site 2, Kif1a - kinesin family membe…
GO:0022604	regulation of cell morphogenesis	0.000654	0.842	6.97	528	5	[Aatk - apoptosis-associated tyrosine kinase, Nlgn3 - neuroligin 3, Cdh2 - cadherin 2, Sema3b - sema domain, immunoglobulin domain (ig), short basic domain, secreted, (semaphorin) 3b, Kif1a - kinesin family member 1a]
GO FUNCTION
GO Term	Description	P-value	FDR q-value	Enrichment	Genes from annotation	Genes from input	Genes
GO:0070006	metalloaminopeptidase activity	0.000185	0.848	98.11	15	2	[Mmp16 - matrix metallopeptidase 16, Trhde - trh-degrading enzyme]
GO COMPOENT
GO Term	Description	P-value	FDR q-value	Enrichment	Genes from annotation	Genes from input	Genes
GO:0044463	cell projection part	0.000133	0.13	4.3	1539	9	[Asic1 - acid-sensing (proton-gated) ion channel 1, Aatk - apoptosis-associated tyrosine kinase, Tnfrsf1b - tumor necrosis factor receptor superfamily, member 1b, Ppp1r1b - protein phosphatase 1, regulatory (inhibitor) subunit 1b, Nlgn3 - neuroligin 3, Cubn - cubilin (intrinsic factor-cobalamin receptor), Pcdh9 - protocadherin 9, Evc - ellis van creveld gene syndrome, Kif1a - kinesin family membe…
GO:0120038	plasma membrane bounded cell projection part	0.000133	0.259	4.3	1539	9	[Asic1 - acid-sensing (proton-gated) ion channel 1, Aatk - apoptosis-associated tyrosine kinase, Tnfrsf1b - tumor necrosis factor receptor superfamily, member 1b, Ppp1r1b - protein phosphatase 1, regulatory (inhibitor) subunit 1b, Nlgn3 - neuroligin 3, Cubn - cubilin (intrinsic factor-cobalamin receptor), Pcdh9 - protocadherin 9, Evc - ellis van creveld gene syndrome, Kif1a - kinesin family membe…
GO:0097458	neuron part	0.000795	0.518	3.39	1955	9	[Asic1 - acid-sensing (proton-gated) ion channel 1, Aatk - apoptosis-associated tyrosine kinase, Tnfrsf1b - tumor necrosis factor receptor superfamily, member 1b, Ppp1r1b - protein phosphatase 1, regulatory (inhibitor) subunit 1b, Nlgn3 - neuroligin 3, Lgi3 - leucine-rich repeat lgi family, member 3, Cdh2 - cadherin 2, Pcdh9 - protocadherin 9, Kif1a - kinesin family member 1a]
