# Supplementary material for: Intracrine activity involving NAD-dependent circadian steroidogenic activity governs age-associated meibomian gland dysfunction
Source: Nat Aging. 2022 Feb 10;2(2):105–14. doi: 10.1038/s43587-021-00167-8 (PMC10154200; doi:10.1038/s43587-021-00167-8)
Supplement: Supplementary file 4 — Source Data Fig. 1 Statistical Source Data. [file 43587_2021_167_MOESM4_ESM.xls]

## Sheet: Fig 1
	Figure 1b				Figure 1d			Figure 1g
	Upper eyelid				Area of meibomian glands (mm2)			3β-HSD activity in eyelid (relative to 6 mo)
	Area of meibomian glands (AU pixel)				6 mo	24 mo		6 mo	24 mo
	29-35 yo	61-70 yo	Sex		3.47874	1.79767		1.31894	0.411216
	5231	2482	Female		2.53027	1.56876		1.03987	0.700848
	6010	5581	Female		2.15626	2.67109		0.73233	0.731595
	6397	4052	Female		2.46407	2.77671		0.935419	0.40869
	5993	4498	Male		3.19622	1.25773		1.36577	0.620792
	8739	4052	Male		2.49046	0.802479		1.03801
	7082	4530	Male		3.49484	2.39463		0.699074
					2.36261			0.870588
	Lower eyelid				3.16999
	Area of meibomian glands (AU pixel)				1.58959
	29-35 yo	61-70 yo	Sex		2.18265
	4910	2805	Female		3.06453
	5853	4892	Female
	4816	5049	Female
	4877	4227	Male
	6174	3816	Male
	5831	4479	Male
