# Supplementary material for: Intracrine activity involving NAD-dependent circadian steroidogenic activity governs age-associated meibomian gland dysfunction
Source: Nat Aging. 2022 Feb 10;2(2):105–14. doi: 10.1038/s43587-021-00167-8 (PMC10154200; doi:10.1038/s43587-021-00167-8)
Supplement: Supplementary file 5 — Source Data Fig. 2 Statistical Source Data. [file 43587_2021_167_MOESM5_ESM.xls]

## Sheet: Fig 2
	Figure 2d			Figure 2e					Figure 2f				Figure 2h					Figure 2i			Figure 2j						Figure 2m					Figure 2n
	3β-HSD activity (c.p.m)			Testosterone (ng/mg)					male				Fluorescein Score (male)					Length (mm)				ΔScore (vs. pre LGx)					Relative mRNA levels					Number of BrdU+ cells per mm perimeter
	WT	Hsd3b6-/-		WT		Hsd3b6-/-			Area of meibomian glands (mm2)				WT		Hsd3b6-/-			WT	Hsd3b6-/-		Days after LGx	pre	4	8	15		Wnt2		Adamts17			WT	Hsd3b6-/-
	55300	n.d.		Sham	ORX	Sham	ORX		WT	Hsd3b6-/-			Baseline	Post-iD	Baseline	Post-iD		3.3	7.2		WT	0	1	1	2		WT	Hsd3b6-/-	WT	Hsd3b6-/-		7.338	3.777
	47800	n.d.		0.82	0.45	0.69	0.13		5.14629	2.87054			1	3	1	3		2.7	4.2			0	1	2	0		0.872376	0.168463	0.64514	0.595753		6.781	6.024
	52000	n.d.		0.91	0.52	0.53	0.09		4.8014	2.73044			2	1	1	3		4.6	7.45			0	1	3	3		1.12762	0.330686	1.35486	0.88443		6.463	8.405
				0.77	0.39	0.42			3.85699	3.00406			2	2	2	4		4.6	7.55			0	1	1	1			0.0348835		0.365591		9.858	7.882
				0.85	0.51	0.51			3.66812	2.97878			0	2	0	1		3.5	9.65			0	1	3	3							8.672	5.698
									3.70698	3.50152			1	2	1	0		3.55	5.75			0	1	1	1							7.386	5.019
									3.92748	3.48526			1	1	1	1		9.15	6.75			0	-1	-1	0							5.236	4.087
									3.72469	2.68284			0	0	0	2		4.25	3.95			0	3	2	0							5.35	4.285
									4.54894	2.71836			0	0	0	2		6.65	5.75		Hsd3b6-/-	0	2	2	2								4.291
										2.49764			1	1	0	2		3.4	5.85			0	1	3	3								4.744
										3.37702			0	2	0	0						0	1	2	3
													0	2	0	1						0	0	2	3
													0	0	0	4						0	3	3	1
									cf. ED Fig. 2f				0	0	0	3						0	2	3	4
									female
									Area of meibomian glands				c.f.
									WT	Hsd3b6-/-			Fluorescein Score (female)
									4.32889	3.46622			WT		Hsd3b6-/-
									4.1996	3.86228			Baseline	Post-iD	Baseline	Post-iD
									3.4455	3.05969			0	0	2	2
									3.49628	3.29567			0	2	0	3
									4.25121	3.03948			0	1	2	1
									3.62118	2.83707			0	3	2	1
									4.54359	2.77393			2	2	2	3
									4.51291	2.61474			2	3	0	0
									4.3996	3.00757			0	3	0	2
									4.16646	2.75862			0	0	0	1
													1	2	0	0
													0	0	0	3
													1	2	0	3
													0	0	0	2
															0	2
															0	0
															0	3
															0	4
															0	3
															0	1
