# Supplementary material for: Intracrine activity involving NAD-dependent circadian steroidogenic activity governs age-associated meibomian gland dysfunction
Source: Nat Aging. 2022 Feb 10;2(2):105–14. doi: 10.1038/s43587-021-00167-8 (PMC10154200; doi:10.1038/s43587-021-00167-8)
Supplement: Supplementary file 6 — Source Data Fig. 3 Statistical Source Data. [file 43587_2021_167_MOESM6_ESM.xls]

## Sheet: Fig 3
	Figure 3d									Figure 3e				Figure 3f							Figure 3h			Figure 3i			Figure 3j			Figure 3k					Figure 3l
	3β-HSD activity (AU) in WT mice									Area of meibomian glands (mm2)				Relative mRNA levels of Per2							NAD+ levels (pmol/mm3)			NAD+ levels (pmol/mm3)			Relative mRNA levels			NAD+ levels (pmol/mm3)					Relative mRNA levels
	ZT03	ZT09	ZT15	ZT21	ZT03	ZT09	ZT15	ZT21		WT	Bmal1-/-			CT0	CT4	CT8	CT12	CT16	CT20		ZT03	ZT15		WT	Bmal1-/-		WT	Bmal1-/-		8 mo	14 mo	20 mo	24 mo		2-3 mo	19-20 mo	24-25 mo
	7.46696	4.49167	2.41729	2.7179	7.21096	3.77078	3.8071	3.81495		4.68458	2.30354			0.346465	0.202314	0.682777	2.28017	1.61053	0.68574		14.7471	6.01291		23.9002	4.30185		0.687371	1.14203		21.914	34.4083	14.0734	4.67906		0.548812	0.622192	0.491202
	5.67503	4.31832	3.30201	2.92555	5.6852	4.40844	4.29769	3.03083		4.18673	0.605924			0.499601	0.143299	1.11109	1.97219	1.65544	0.754978		17.6264	14.3871		22.5635	11.8451		1.04459	1.02619		21.3729	23.7962	14.519	13.4241		0.834028	0.713093	0.257492
	3.82199	3.6451	2.99473	4.77237	4.00381	3.32743	4.78966	7.02755		2.99699	2.13922			0.218338	0.289837	0.627826	2.37012	1.32456	1.21453		15.0901	16.21		6.03075	8.6433		1.26803	0.742892		17.0552	21.9224	6.72731	3.68542		1.01243	1.62892	0.687692
	4.7597	3.10572	4.9955	5.75633	5.11414	4.95628	3.63021	4.09201		1.78091	1.06418			0.295859	0.255667	0.645452	2.41844	1.36987	1.02491		8.73327	14.5508		16.3783	6.67527					15.3969	12.1287	4.09368	11.2512		1.60473	1.13054	0.703505
											0.996194										20.1218	18.3205		18.7534	20.9739					18.0793	16.2481	8.16572	7.10821		0.941769
	3β-HSD activity (AU) in Bmal1-/- mice													Relative mRNA levels of Hsd3b6							14.218	17.7691		19.8512	10.2343					14.2419	15.059	9.87172	6.49361		0.908046
	ZT03	ZT09	ZT15	ZT21										CT0	CT4	CT8	CT12	CT16	CT20		29.6534	12.271		25.2163	13.1336					26.8374	17.5241	22.538	10.7381		1.0389
	3.8263	3.07861	3.847	3.01871										1.36269	1.19137	0.821768	1.10436	1.18899	0.922323		17.7426	9.56332		14.5664						11.9589	29.1056	18.8186			1.11128
	3.58583	2.76639	4.15022	2.60607										0.99589	1.12419	1.14115	0.811688	1.02607	0.722455		21.8501	9.13279
	2.72234	4.01419	4.02632	4.40235										1.10267	1.05473	1.1623	0.646464	1.03639	1.05789		18.6198	9.69
	4.90351	3.94612	4.44757	3.10439										0.913519	0.907385	1.2315	0.776167		0.614235		18.3795	6.57175
																					11.6779	10.233
																					15.6121	9.08819
																					10.6187	11.0641
																					7.53132
																					9.11799
																					11.1409
