# Supplementary material for: Intracrine activity involving NAD-dependent circadian steroidogenic activity governs age-associated meibomian gland dysfunction
Source: Nat Aging. 2022 Feb 10;2(2):105–14. doi: 10.1038/s43587-021-00167-8 (PMC10154200; doi:10.1038/s43587-021-00167-8)
Supplement: Supplementary file 8 — Source Data Fig. 4 Statistical Source Data. [file 43587_2021_167_MOESM8_ESM.xls]

## Sheet: Fig 4
	Figure 4b						Figure 4c						Figure 4e							Figure 4f									Figure 4h					Figure 4i				Figure 4j						Figure 4k
		Relative 3β-HSD activity						NAD+ levels (pmol/106 cells)					3β-HSD activity (AU)			3β-HSD activity increment				Number of BrdU+ cells per mm perimeter				BrdU+ cell number increment					Relative ratio between left and right BrdU+ cell					Relative area of meibomian glands					ΔScore						NAD+ (pmol/mm3)
	FK866	-	+	+	+		FK866	-	+	+	+		Veh			Veh	NR	NMN		Veh				Veh	NR	NMN	NMN Hsd3b6-/-		Day		Night			Veh	NR	NMN			Veh		NR			Minutes after drop	Left eye (untreated)
	NR	-	-	+	-		NR	-	-	+	-		Left	Right		1.2452	1.53187	1.23633		Left	Right			1.31495	1.31252	1.40791	1.0932		Left	Right	Left	Right		0.944451	1.17203	1.15174			Basal	Post-iD	Basal	Post-iD		5
	NMN	-	-	-	+		NMN	-	-	-	+		2.88631	3.59404		1.28755	1.11586	1.35657		3.38581	4.45217			1.18758	1.46052	0.987406	1.10675		1.00091	1.41332	1.00468	0.88686		1.1606	1.04673	1.1817		animal1	0	1	0	0		15
		0.96933	0.181133	1.46843	1.17739			341.381	57.6455	507.019	446.315		2.01991	2.60073		0.862866	1.30533	0.966935		6.7496	8.01571			1.06219	1.38976	1.56842	1.12724		1.07523	0.875485	1.04765	1.57592		1.06911	1.14979	1.21671		animal2	0	2	0	0		60	11.3865	8.67827	7.70491	4.58488	11.7172
		1.12336	0.206481	0.66016	0.993296			373.011	93.7675	506.644	453.88		3.71362	3.20436		0.665693	1.19774	1.43708		4.40763	4.68175			0.644672	1.4911	2.03784	0.931517		1.08505	1.39951	0.917916	1.13723		0.933244	1.0996	1.11328		animal3	0	0	0	0		150	7.71882	13.3245	11.7435	7.9166	11.6077
		0.90731	0.145194	0.815052	1.15932			358.974	59.8914	479.132	423.865		2.94029	1.95733		0.938691	1.23607	1.46512		9.13987	5.89222			0.790602	1.26415	1.27156			1.13311	1.17992	1.14077	1.20132		1.08127	0.927106	1.13114		animal4	0	1	0	1		Basal	5.68137	11.6765	6.25879	8.52426	5.81752
								345.873	78.2332	463.036			2.66722	2.5037				1.70927		4.74256	3.74948			1.02231	1.29587	1.33502			0.826016	0.942499	1.00833	1.13815		1.10005	1.21176	1.15345		animal5	0	0	0	0
																				4.817	4.92444			0.977695					1.2163	1.31631	0.961157	0.981296		0.863708	0.943716	1.01175		animal6	0	0	0	0			NAD+ (pmol/mm3)
													NR							4.298	4.20213								1.02922	1.1552	0.621618	0.785589		0.847558	1.28229	1.16533		animal7	0	3	0	1		Minutes after drop	Right eye (treated)
													Left	Right															0.977634	1.14075	1.21367	1.24269			1.15			animal8	0	2	0	0		60	5.68137	11.6765	6.25879	8.52426	5.81752
													1.99138	3.05054						NR									0.886705	1.04054	1.08421	1.09207			1.29281			animal9	0	3	0	2		Basal	11.9057	11.517	15.935	13.6055	12.9923
													3.60271	4.02013						Left	Right								0.675633	0.999648
													2.59779	3.39097						5.06481	6.64766								1.0942	1.13365									ΔScore
													2.28314	2.73462						5.89172	8.60498																		Veh		NMN
													2.42647	2.9993						5.02241	6.97996																		Basal	Post-iD	Basal	Post-iD
																				2.93812	4.38103																	animal1	0	0	0	1
													NMN							3.63305	4.59271																	animal2	0	1	0	0
													Left	Right						4.30495	5.57865																	animal3	0	1	0	0
													3.36843	4.16448																								animal4	0	0	0	0
													2.76139	3.74603						NMN																		animal5	0	2	0	0
													2.49669	2.41414						Left	Right																	animal6	0	0	0	1
													2.66286	3.82674						6.78345	9.55049																	animal7	0	3	0	0
													2.4472	3.58543						8.24419	8.14036																	animal8	0	1	0	0
													1.80283	3.08152						5.29207	8.3002
																				3.89331	7.93394
																				6.40244	8.14107
																				6.12769	8.18057
																				NMN Hsd3b6-/-
																				Left	Right
																				6.79271	7.42576
																				5.75772	6.37236
																				5.63483	6.35182
																				3.11702	2.90356
[truncated: 11 more columns]
