# Supplementary material for: Intracrine activity involving NAD-dependent circadian steroidogenic activity governs age-associated meibomian gland dysfunction
Source: Nat Aging. 2022 Feb 10;2(2):105–14. doi: 10.1038/s43587-021-00167-8 (PMC10154200; doi:10.1038/s43587-021-00167-8)
Supplement: Supplementary file 9 — Source Data Extended Data Fig. 1 Statistical Source Data. [file 43587_2021_167_MOESM9_ESM.xls]

## Sheet: ED Fig 1
	Extended Data Figure 1a
	3β-HSD activity (c.p.m./min/mg tissue)					3β-HSD activity (c.p.m./min/whole tissue estimate)
	Meibomian gland	Pup testis (P1)	Adult testis	Adrenal gland		Meibomian gland	Pup testis (P1)	Adult testis	Adrenal gland
	858.708	1780.97	1147.25	15086.7		1090.56	1193.25	126198	21574
	772.713	1430.96	1133.61	16274.4		981.346	958.744	124698	23272.4
	1042.38	2305.71	974.071	14680.7		1323.82	1544.83	107148	20993.4
