# Supplementary material for: Intracrine activity involving NAD-dependent circadian steroidogenic activity governs age-associated meibomian gland dysfunction
Source: Nat Aging. 2022 Feb 10;2(2):105–14. doi: 10.1038/s43587-021-00167-8 (PMC10154200; doi:10.1038/s43587-021-00167-8)
Supplement: Supplementary file 10 — Source Data Extended Data Fig. 2 Statistical Source Data. [file 43587_2021_167_MOESM10_ESM.xls]

## Sheet: ED Fig 2
	Extended Data Figure 2f				Extended Data Figure 2g					Extended Data Figure 2i					Extended Data Figure 2j
	female				Number of meibomian ducts					Fluorescein Score (female)					Length (mm)
	Area of meibomian glands				♂		♀			WT		Hsd3b6-/-			WT	Hsd3b6-/-
	WT	Hsd3b6-/-			WT	Hsd3b6-/-	WT	Hsd3b6-/-		Baseline	Post-iD	Baseline	Post-iD		4	12.55
	4.32889	3.46622			22	22	23	20		0	0	2	2		3.9	9.55
	4.1996	3.86228			23	19	23	21		0	2	0	3		7.05	9.5
	3.4455	3.05969			23	21	22	21		0	1	2	1		8.9	4.3
	3.49628	3.29567			22	23	23	23		0	3	2	1		4.5	5.6
	4.25121	3.03948			21	21	21	20		2	2	2	3		2.9	7.35
	3.62118	2.83707			22	22	22	22		2	3	0	0		4.9	7.05
	4.54359	2.77393			22	19	20	20		0	3	0	2		3.9	7.65
	4.51291	2.61474			21	20	21	20		0	0	0	1		5.95	6.8
	4.3996	3.00757				20	21	19		1	2	0	0		5.6	12.7
	4.16646	2.75862				20	21	22		0	0	0	3
										1	2	0	3
	cf. Figure 2f									0	0	0	2
	male											0	2
	Area of meibomian glands (mm2)											0	0
	WT	Hsd3b6-/-										0	3
	5.14629	2.87054										0	4
	4.8014	2.73044										0	3
	3.85699	3.00406										0	1
	3.66812	2.97878
	3.70698	3.50152
	3.92748	3.48526
	3.72469	2.68284
	4.54894	2.71836
		2.49764
		3.37702
