# Supplementary material for: Intracrine activity involving NAD-dependent circadian steroidogenic activity governs age-associated meibomian gland dysfunction
Source: Nat Aging. 2022 Feb 10;2(2):105–14. doi: 10.1038/s43587-021-00167-8 (PMC10154200; doi:10.1038/s43587-021-00167-8)
Supplement: Supplementary file 11 — Source Data Extended Data Fig. 3 Statistical Source Data. [file 43587_2021_167_MOESM11_ESM.xls]

## Sheet: ED Fig 3
	Extended Data Figure 3b					Extended Data Figure 3c					Extended Data Figure 3f
	Relative mRNA levels					Relative mRNA levels					Area of meibomian gland
	Meibomian					Skin					WT	ΔMG
	Hsd3b6		Hsd3b1			Hsd3b6		Hsd3b1			4.48747	3.51095
	WT	ΔMG	WT	ΔMG		WT	ΔMG	WT	ΔMG		4.64858	3.7428
	1.14626	n.d.	n.d.	n.d.		0.694639	n.d.	n.d.	n.d.		4.36217	3.38617
	0.853739	n.d.	n.d.	n.d.		1.30536	n.d.	n.d.	n.d.		5.19142	4.08755
											4.62466	4.08584
	Adrenal					Testis					4.79622	4.1643
	Hsd3b6		Hsd3b1			Hsd3b6		Hsd3b1			4.79534	4.2332
	WT	ΔMG	WT	ΔMG		WT	ΔMG	WT	ΔMG		4.50905	3.58116
	0.8492	1.09505	1.48251	1.3046		0.832872	1.06543	1.14285	1.38413		4.58412	3.85749
	1.1508	0.442412	0.517487	0.879448		1.16713	1.54005	0.857153	1.70755
						Ovary
						Hsd3b6		Hsd3b1
						WT	ΔMG	WT	ΔMG
						n.d.	n.d.	1.26986	1.20226
						n.d.	n.d.	0.730145	1.72965
