# Supplementary material for: Intracrine activity involving NAD-dependent circadian steroidogenic activity governs age-associated meibomian gland dysfunction
Source: Nat Aging. 2022 Feb 10;2(2):105–14. doi: 10.1038/s43587-021-00167-8 (PMC10154200; doi:10.1038/s43587-021-00167-8)
Supplement: Supplementary file 12 — Source Data Extended Data Fig. 4 Statistical Source Data. [file 43587_2021_167_MOESM12_ESM.xls]

## Sheet: ED Fig 4
	Extended Data Figure 4a					Extended Data Figure 4c
	NAD+ (µM)	3β-HSD activity (c.p.m × 10-4)				NAD+ levels (pmol/mg)
	2400	15.9412				Liver
	240	14.4817				Control	NMN	NR
	24	3.51203				612.35	565.172	914.547
	2.4	0.21806				757.277	536.07	950.904
	0.24	n.d.				916.513	260.309	1006.71
	0	n.d.				940.593	213.009	953.69
						740.223	780.2	778.773
						611.96	813.757	900.185
						1011.35	782.111	853.774
						1021.64	921.466	798.089
						525.625	822.196	383.982
						445.079	775.395	316.142
							755.756	661.722
							813.407	354.733
						Kidney
						Control	NMN	NR
						597.799	521.237	717.475
						632.446	521.587	744.705
						568.604	466.131	808.507
						681.98	525.558	667.578
						761.8	532.18	676.004
						761.854	650.47	775.61
						746.361	755.002	762.917
						788.572	569.963	836.06
							488.152	619.995
							664.266	507.252
							704.055	567.446
							775.637	658.963
